# Supplementary material for: Poly[[aqua­(μ7-biphenyl-3,3′,4,4′-tetra­carboxyl­ato)(1,10-phenanthroline)dicobalt(II)] monohydrate]
Source: Acta Crystallogr Sect E Struct Rep Online. 2011 Jul 23;67(Pt 8):m1118. doi: 10.1107/S1600536811028224 (PMC3212184; doi:10.1107/S1600536811028224)
Supplement: Supplementary file 1 [file e-67-m1118-sup1.cif]

##############################################################################
#                                                                            #
# This CIF contains the data in a paper accepted for publication in          #
# Acta Crystallographica Section E. It conforms to the requirements of       #
# Notes for Authors for Acta Crystallographica Section E, and has been       #
# peer reviewed under the auspices of the IUCr Commission on Journals.       #
#                                                                            #
# Full details of the Crystallographic Information File format               #
# are given in the paper "The Crystallographic Information File (CIF):       #
# a New Standard Archive File for Crystallography" by S. R. Hall, F. H.      #
# Allen and I. D. Brown [Acta Cryst. (1991), A47, 655-685].                  #
#                                                                            #
# The current version of the core CIF dictionary is obtainable from          #
# ftp://ftp.iucr.org/pub/cif_core.dic.                                       #
#                                                                            #
# Software is freely available for graphical display of the structure(s)     #
# in this CIF. For information consult the CIF software page                 #
# http://www.iucr.org/resources/cif/software.                                #
#                                                                            #
# This file may be used for bona fide research purposes within the           #
# scientific community so long as proper attribution is given to the journal # 
# article from which it was obtained.                                        #
#                                                                            #
##############################################################################
data_I
_audit_creation_method     SHELXL-97
_chemical_name_systematic
;
Poly[[aqua(\m~7~-biphenyl-3,3',4,4'-tetracarboxylato)(1,10-
phenanthroline)dicobalt(II)] monohydrate]
;
_chemical_name_common     ?
_chemical_formula_moiety     'C28 H18 Co2 N2 O10, H2 O'
_chemical_formula_sum     'C28 H20 Co2 N2 O11'
_chemical_formula_iupac     '[Co2 (C16 H6 O8) (C12 H8 N2) (H2 O)2], H2 O'
_chemical_formula_weight     678.32
_chemical_melting_point     ?
_symmetry_cell_setting     triclinic
_symmetry_space_group_name_H-M     'P -1'
_symmetry_space_group_name_Hall     '-P 1'
loop_
    _symmetry_equiv_pos_as_xyz
    'x, y, z'
    '-x, -y, -z'
_cell_length_a     9.793(3)
_cell_length_b     10.885(3)
_cell_length_c     12.453(3)
_cell_angle_alpha     97.567(4)
_cell_angle_beta     102.608(4)
_cell_angle_gamma     95.653(4)
_cell_volume     1273.1(6)
_cell_formula_units_Z     2
_cell_measurement_reflns_used     1160
_cell_measurement_theta_min     2.342
_cell_measurement_theta_max     22.261
_cell_measurement_temperature     298(2)
_exptl_crystal_description     block
_exptl_crystal_colour     red
_exptl_crystal_size_max     0.40
_exptl_crystal_size_mid     0.17
_exptl_crystal_size_min     0.16
_exptl_crystal_density_diffrn     1.770
_exptl_crystal_density_meas     ?
_exptl_crystal_density_method     'not measured'
_exptl_crystal_F_000     688
_exptl_absorpt_coefficient_mu     1.375
_exptl_absorpt_correction_type     multi-scan
_exptl_absorpt_process_details     '(SADABS; Bruker, 2000)'
_exptl_absorpt_correction_T_min     0.6093
_exptl_absorpt_correction_T_max     0.8100
_exptl_special_details
;
;
_diffrn_ambient_temperature     298(2)
_diffrn_radiation_type     MoK\a
_diffrn_radiation_wavelength     0.71073
_diffrn_radiation_source     'fine-focus sealed tube'
_diffrn_radiation_monochromator     graphite
_diffrn_measurement_device_type     'Bruker SMART CCD area-detector'
_diffrn_measurement_method     '\f and \w'
_diffrn_detector_area_resol_mean     ?
_diffrn_reflns_number     6716
_diffrn_reflns_av_R_equivalents     0.0339
_diffrn_reflns_av_sigmaI/netI     0.0869
_diffrn_reflns_theta_min     1.70
_diffrn_reflns_theta_max     25.50
_diffrn_reflns_theta_full     25.50
_diffrn_measured_fraction_theta_max     0.980
_diffrn_measured_fraction_theta_full     0.980
_diffrn_reflns_limit_h_min     -11
_diffrn_reflns_limit_h_max     9
_diffrn_reflns_limit_k_min     -9
_diffrn_reflns_limit_k_max     13
_diffrn_reflns_limit_l_min     -14
_diffrn_reflns_limit_l_max     15
_diffrn_standards_number     ?
_diffrn_standards_interval_count     ?
_diffrn_standards_interval_time     ?
_diffrn_standards_decay_%     ?
_refine_special_details
;
Refinement of <i>F</i>^2^ against ALL reflections. The weighted <i>R</i>-factor
<i>wR</i> and goodness of fit <i>S</i> are based on <i>F</i>^2^, conventional
<i>R</i>-factors <i>R</i> are based on <i>F</i>, with <i>F</i> set to zero for
negative <i>F</i>^2^. The threshold expression of <i>F</i>^2^ >
\s(<i>F</i>^2^) is used only for calculating <i>R</i>-factors(gt) <i>etc</i>.
and is not relevant to the choice of reflections for refinement.
<i>R</i>-factors based on <i>F</i>^2^ are statistically about twice as large
as those based on <i>F</i>, and <i>R</i>- factors based on ALL data will be
even larger.
;
_reflns_number_total     4641
_reflns_number_gt     3194
_reflns_threshold_expression     I>2sigma(I)
_refine_ls_structure_factor_coef     Fsqd
_refine_ls_matrix_type     full
_refine_ls_R_factor_all     0.0872
_refine_ls_R_factor_gt     0.0524
_refine_ls_wR_factor_gt     0.1007
_refine_ls_wR_factor_ref     0.1130
_refine_ls_goodness_of_fit_ref     0.977
_refine_ls_restrained_S_all     0.977
_refine_ls_number_reflns     4641
_refine_ls_number_parameters     388
_refine_ls_number_restraints     0
_refine_ls_hydrogen_treatment     constr
_refine_ls_weighting_scheme     calc
_refine_ls_weighting_details
                 'calc w=1/[\s^2^(Fo^2^)+(0.0467P)^2^] where P=(Fo^2^+2Fc^2^)/3'
_atom_sites_solution_hydrogens     geom
_atom_sites_solution_primary     direct
_atom_sites_solution_secondary     difmap
_refine_ls_shift/su_max     0.001
_refine_ls_shift/su_mean     0.000
_refine_diff_density_max     0.462
_refine_diff_density_min     -0.496
_refine_ls_extinction_method     none
_refine_ls_extinction_coef     ?
loop_
    _atom_type_symbol
    _atom_type_description
    _atom_type_scat_dispersion_real
    _atom_type_scat_dispersion_imag
    _atom_type_scat_source
    'C' 'C' 0.0033 0.0016
                         'International Tables Vol C Tables 4.2.6.8 and 6.1.1.4'
    'H' 'H' 0.0000 0.0000
                         'International Tables Vol C Tables 4.2.6.8 and 6.1.1.4'
    'N' 'N' 0.0061 0.0033
                         'International Tables Vol C Tables 4.2.6.8 and 6.1.1.4'
    'O' 'O' 0.0106 0.0060
                         'International Tables Vol C Tables 4.2.6.8 and 6.1.1.4'
    'Co' 'Co' 0.3494 0.9721
                         'International Tables Vol C Tables 4.2.6.8 and 6.1.1.4'
_computing_data_collection     'SMART (Bruker, 2000)'
_computing_cell_refinement     'SAINT (Bruker, 2000)'
_computing_data_reduction     'SAINT (Bruker, 2000)'
_computing_structure_solution     'SHELXS97 (Sheldrick, 2008)'
_computing_structure_refinement     'SHELXL97 (Sheldrick, 2008)'
_computing_molecular_graphics     'SHELXTL (Sheldrick, 2008)'
_computing_publication_material     'SHELXTL (Sheldrick, 2008)'
loop_
    _atom_site_type_symbol
    _atom_site_label
    _atom_site_fract_x
    _atom_site_fract_y
    _atom_site_fract_z
    _atom_site_U_iso_or_equiv
    _atom_site_adp_type
    _atom_site_calc_flag
    _atom_site_refinement_flags
    _atom_site_occupancy
    _atom_site_symmetry_multiplicity
    _atom_site_disorder_assembly
    _atom_site_disorder_group
    C C1 -0.1205(5) 0.5902(4) 0.6684(4) 0.0227(11) Uani d . 1 1 . .
    C C2 -0.0391(5) 0.6133(4) 0.7872(3) 0.0209(10) Uani d . 1 1 . .
    C C3 -0.0950(5) 0.6775(4) 0.8670(4) 0.0284(12) Uani d . 1 1 . .
    H H3 -0.1796 0.7094 0.8450 0.034 Uiso calc R 1 1 . .
    C C4 -0.0286(5) 0.6957(4) 0.9786(4) 0.0298(12) Uani d . 1 1 . .
    H H4 -0.0699 0.7388 1.0300 0.036 Uiso calc R 1 1 . .
    C C5 0.0979(5) 0.6512(4) 1.0160(3) 0.0189(10) Uani d . 1 1 . .
    C C6 0.1527(5) 0.5852(4) 0.9355(3) 0.0234(11) Uani d . 1 1 . .
    H H6 0.2372 0.5535 0.9583 0.028 Uiso calc R 1 1 . .
    C C7 0.0872(5) 0.5642(4) 0.8227(3) 0.0191(10) Uani d . 1 1 . .
    C C8 0.1543(5) 0.4826(5) 0.7467(3) 0.0224(11) Uani d . 1 1 . .
    C C9 0.1711(4) 0.6716(4) 1.1364(3) 0.0194(10) Uani d . 1 1 . .
    C C10 0.1249(5) 0.7513(4) 1.2133(4) 0.0297(12) Uani d . 1 1 . .
    H H10 0.0491 0.7939 1.1891 0.036 Uiso calc R 1 1 . .
    C C11 0.1904(5) 0.7684(5) 1.3263(4) 0.0317(12) Uani d . 1 1 . .
    H H11 0.1585 0.8230 1.3765 0.038 Uiso calc R 1 1 . .
    C C12 0.3014(5) 0.7054(4) 1.3644(4) 0.0231(11) Uani d . 1 1 . .
    C C13 0.3634(5) 0.7284(5) 1.4884(4) 0.0248(11) Uani d . 1 1 . .
    C C14 0.3493(5) 0.6257(4) 1.2883(3) 0.0209(10) Uani d . 1 1 . .
    C C15 0.4728(5) 0.5573(4) 1.3218(4) 0.0230(11) Uani d . 1 1 . .
    C C16 0.2826(5) 0.6097(4) 1.1761(3) 0.0225(10) Uani d . 1 1 . .
    H H16 0.3144 0.5550 1.1260 0.027 Uiso calc R 1 1 . .
    C C17 0.5542(5) 0.7004(5) 0.9733(4) 0.0369(13) Uani d . 1 1 . .
    H H17 0.6056 0.6388 0.9503 0.044 Uiso calc R 1 1 . .
    C C18 0.5861(6) 0.7519(5) 1.0863(4) 0.0459(15) Uani d . 1 1 . .
    H H18 0.6582 0.7257 1.1365 0.055 Uiso calc R 1 1 . .
    C C19 0.5106(6) 0.8406(5) 1.1219(4) 0.0446(15) Uani d . 1 1 . .
    H H19 0.5308 0.8756 1.1968 0.054 Uiso calc R 1 1 . .
    C C20 0.4023(6) 0.8790(5) 1.0452(4) 0.0343(13) Uani d . 1 1 . .
    C C21 0.3795(5) 0.8238(4) 0.9332(4) 0.0272(11) Uani d . 1 1 . .
    C C22 0.2701(5) 0.8587(4) 0.8500(4) 0.0267(11) Uani d . 1 1 . .
    C C23 0.1811(6) 0.9417(5) 0.8828(4) 0.0380(13) Uani d . 1 1 . .
    C C24 0.2065(6) 0.9964(5) 0.9968(5) 0.0476(15) Uani d . 1 1 . .
    H H24 0.1481 1.0524 1.0184 0.057 Uiso calc R 1 1 . .
    C C25 0.3128(7) 0.9689(5) 1.0736(5) 0.0475(15) Uani d . 1 1 . .
    H H25 0.3290 1.0088 1.1469 0.057 Uiso calc R 1 1 . .
    C C26 0.0685(7) 0.9626(5) 0.7995(5) 0.0550(17) Uani d . 1 1 . .
    H H26 0.0046 1.0151 0.8173 0.066 Uiso calc R 1 1 . .
    C C27 0.0522(6) 0.9065(6) 0.6930(5) 0.0533(17) Uani d . 1 1 . .
    H H27 -0.0217 0.9215 0.6373 0.064 Uiso calc R 1 1 . .
    C C28 0.1466(6) 0.8265(5) 0.6673(4) 0.0381(13) Uani d . 1 1 . .
    H H28 0.1328 0.7869 0.5941 0.046 Uiso calc R 1 1 . .
    Co Co1 0.39769(6) 0.67515(6) 0.72127(5) 0.02274(18) Uani d . 1 1 . .
    Co Co2 0.24578(6) 0.44660(6) 0.52994(5) 0.02263(18) Uani d . 1 1 . .
    N N1 0.2553(4) 0.8043(4) 0.7428(3) 0.0277(9) Uani d . 1 1 . .
    N N2 0.4548(4) 0.7350(4) 0.8980(3) 0.0273(9) Uani d . 1 1 . .
    O O1 -0.0796(3) 0.5208(3) 0.5955(2) 0.0285(8) Uani d . 1 1 . .
    O O2 -0.2316(3) 0.6395(3) 0.6414(2) 0.0304(8) Uani d . 1 1 . .
    O O3 0.1484(4) 0.3712(3) 0.7556(3) 0.0385(9) Uani d . 1 1 . .
    O O4 0.2165(3) 0.5344(3) 0.6805(2) 0.0229(7) Uani d . 1 1 . .
    O O5 0.4838(3) 0.4631(3) 1.2562(2) 0.0284(8) Uani d . 1 1 . .
    O O6 0.5598(3) 0.6015(3) 1.4135(2) 0.0264(8) Uani d . 1 1 . .
    O O7 0.4224(4) 0.8357(3) 1.5296(2) 0.0352(9) Uani d . 1 1 . .
    O O8 0.3428(3) 0.6420(3) 1.5449(2) 0.0217(7) Uani d . 1 1 . .
    O O9 0.1558(4) 0.2681(3) 0.5513(2) 0.0376(9) Uani d . 1 1 . .
    H H9A 0.1290 0.2480 0.6078 0.045 Uiso d R 1 1 . .
    H H9B 0.1354 0.2042 0.5007 0.045 Uiso d R 1 1 . .
    O O10 0.5871(3) 0.7894(3) 0.7169(2) 0.0306(8) Uani d . 1 1 . .
    H H10A 0.6525 0.7612 0.6901 0.037 Uiso d R 1 1 . .
    H H10B 0.5721 0.8574 0.6925 0.037 Uiso d R 1 1 . .
    O O11 0.3441(5) 0.0884(4) 0.5642(4) 0.0968(19) Uani d . 1 1 . .
    H H11A 0.3480 0.0115 0.5697 0.116 Uiso d R 1 1 . .
    H H11B 0.4080 0.1111 0.5312 0.116 Uiso d R 1 1 . .
loop_
    _atom_site_aniso_label
    _atom_site_aniso_U_11
    _atom_site_aniso_U_22
    _atom_site_aniso_U_33
    _atom_site_aniso_U_12
    _atom_site_aniso_U_13
    _atom_site_aniso_U_23
    C1 0.015(2) 0.028(3) 0.023(2) -0.001(2) 0.001(2) 0.003(2)
    C2 0.019(2) 0.027(3) 0.014(2) 0.003(2) -0.0016(19) 0.003(2)
    C3 0.021(3) 0.041(3) 0.022(3) 0.013(2) 0.001(2) 0.003(2)
    C4 0.033(3) 0.038(3) 0.018(2) 0.011(2) 0.006(2) -0.002(2)
    C5 0.021(3) 0.021(3) 0.015(2) 0.004(2) 0.0047(19) 0.0034(19)
    C6 0.021(3) 0.028(3) 0.021(2) 0.007(2) 0.002(2) 0.005(2)
    C7 0.023(3) 0.025(3) 0.011(2) 0.004(2) 0.0062(18) 0.0035(19)
    C8 0.016(2) 0.035(3) 0.013(2) 0.008(2) -0.0029(19) 0.000(2)
    C9 0.019(2) 0.024(3) 0.015(2) 0.004(2) 0.0021(19) 0.003(2)
    C10 0.034(3) 0.032(3) 0.023(3) 0.017(2) 0.001(2) 0.005(2)
    C11 0.040(3) 0.040(3) 0.016(2) 0.022(3) 0.004(2) -0.001(2)
    C12 0.024(3) 0.022(3) 0.023(2) 0.001(2) 0.004(2) 0.006(2)
    C13 0.025(3) 0.034(3) 0.016(2) 0.016(2) 0.001(2) 0.001(2)
    C14 0.023(3) 0.025(3) 0.015(2) 0.007(2) 0.0029(19) 0.005(2)
    C15 0.016(2) 0.034(3) 0.022(2) 0.007(2) 0.008(2) 0.010(2)
    C16 0.024(3) 0.024(3) 0.019(2) 0.006(2) 0.002(2) 0.002(2)
    C17 0.033(3) 0.050(4) 0.026(3) 0.015(3) 0.002(2) 0.004(3)
    C18 0.045(4) 0.062(4) 0.024(3) 0.004(3) -0.004(3) 0.005(3)
    C19 0.055(4) 0.049(4) 0.022(3) -0.014(3) 0.007(3) -0.003(3)
    C20 0.042(3) 0.036(3) 0.023(3) -0.006(3) 0.012(2) -0.004(2)
    C21 0.032(3) 0.027(3) 0.021(2) -0.004(2) 0.009(2) -0.002(2)
    C22 0.031(3) 0.021(3) 0.028(3) 0.003(2) 0.008(2) 0.001(2)
    C23 0.052(4) 0.028(3) 0.039(3) 0.012(3) 0.017(3) 0.004(2)
    C24 0.066(4) 0.035(3) 0.050(4) 0.017(3) 0.033(3) -0.006(3)
    C25 0.065(4) 0.039(4) 0.036(3) 0.001(3) 0.019(3) -0.012(3)
    C26 0.068(5) 0.045(4) 0.063(4) 0.034(3) 0.027(4) 0.012(3)
    C27 0.056(4) 0.064(4) 0.047(4) 0.035(3) 0.011(3) 0.017(3)
    C28 0.045(4) 0.043(4) 0.028(3) 0.015(3) 0.010(3) 0.004(3)
    Co1 0.0226(4) 0.0293(4) 0.0144(3) 0.0090(3) 0.0007(3) -0.0016(3)
    Co2 0.0197(4) 0.0316(4) 0.0136(3) 0.0072(3) -0.0016(3) -0.0011(3)
    N1 0.032(2) 0.030(2) 0.023(2) 0.0107(19) 0.0061(18) 0.0034(18)
    N2 0.024(2) 0.035(3) 0.022(2) 0.0073(19) 0.0032(18) 0.0003(19)
    O1 0.0256(19) 0.041(2) 0.0142(16) 0.0109(16) -0.0018(14) -0.0061(15)
    O2 0.0232(19) 0.050(2) 0.0155(16) 0.0147(16) -0.0021(14) 0.0003(15)
    O3 0.057(3) 0.033(2) 0.032(2) 0.0186(19) 0.0175(18) 0.0101(17)
    O4 0.0182(17) 0.033(2) 0.0159(15) 0.0016(14) 0.0036(13) -0.0008(14)
    O5 0.030(2) 0.033(2) 0.0183(16) 0.0156(16) -0.0006(14) -0.0055(15)
    O6 0.0196(18) 0.039(2) 0.0164(16) 0.0134(15) -0.0035(14) -0.0042(15)
    O7 0.047(2) 0.024(2) 0.0256(18) -0.0012(17) -0.0046(16) -0.0016(16)
    O8 0.0254(18) 0.0271(19) 0.0116(15) 0.0054(14) 0.0011(13) 0.0031(14)
    O9 0.052(2) 0.033(2) 0.0264(18) -0.0014(17) 0.0126(17) -0.0021(16)
    O10 0.031(2) 0.030(2) 0.0276(18) 0.0052(15) 0.0039(15) -0.0027(15)
    O11 0.104(4) 0.038(3) 0.184(5) 0.023(3) 0.094(4) 0.031(3)
_geom_special_details
;
All e.s.d.'s (except the e.s.d. in the dihedral angle between two l.s. planes)
are estimated using the full covariance matrix. The cell e.s.d.'s are taken
into account individually in the estimation of e.s.d.'s in distances, angles
and torsion angles; correlations between e.s.d.'s in cell parameters are only
used when they are defined by crystal symmetry. An approximate (isotropic)
treatment of cell e.s.d.'s is used for estimating e.s.d.'s involving l.s.
planes.
;
loop_
    _geom_bond_atom_site_label_1
    _geom_bond_atom_site_label_2
    _geom_bond_site_symmetry_2
    _geom_bond_distance
    _geom_bond_publ_flag
    C1 O2 . 1.260(5) ?
    C1 O1 . 1.262(5) ?
    C1 C2 . 1.495(6) ?
    C1 Co2 2_566 2.467(4) ?
    C2 C3 . 1.381(6) ?
    C2 C7 . 1.402(6) ?
    C3 C4 . 1.379(6) ?
    C3 H3 . 0.9300 ?
    C4 C5 . 1.383(6) ?
    C4 H4 . 0.9300 ?
    C5 C6 . 1.389(6) ?
    C5 C9 . 1.491(5) ?
    C6 C7 . 1.390(6) ?
    C6 H6 . 0.9300 ?
    C7 C8 . 1.509(6) ?
    C8 O3 . 1.229(5) ?
    C8 O4 . 1.283(5) ?
    C9 C16 . 1.374(6) ?
    C9 C10 . 1.386(6) ?
    C10 C11 . 1.393(6) ?
    C10 H10 . 0.9300 ?
    C11 C12 . 1.373(6) ?
    C11 H11 . 0.9300 ?
    C12 C14 . 1.388(6) ?
    C12 C13 . 1.508(6) ?
    C13 O7 . 1.241(5) ?
    C13 O8 . 1.273(5) ?
    C14 C16 . 1.387(6) ?
    C14 C15 . 1.493(6) ?
    C15 O5 . 1.253(5) ?
    C15 O6 . 1.269(5) ?
    C16 H16 . 0.9300 ?
    C17 N2 . 1.318(6) ?
    C17 C18 . 1.399(6) ?
    C17 H17 . 0.9300 ?
    C18 C19 . 1.359(8) ?
    C18 H18 . 0.9300 ?
    C19 C20 . 1.402(7) ?
    C19 H19 . 0.9300 ?
    C20 C21 . 1.404(6) ?
    C20 C25 . 1.437(7) ?
    C21 N2 . 1.357(6) ?
    C21 C22 . 1.437(6) ?
    C22 N1 . 1.358(5) ?
    C22 C23 . 1.399(7) ?
    C23 C26 . 1.398(7) ?
    C23 C24 . 1.424(7) ?
    C24 C25 . 1.337(8) ?
    C24 H24 . 0.9300 ?
    C25 H25 . 0.9300 ?
    C26 C27 . 1.354(7) ?
    C26 H26 . 0.9300 ?
    C27 C28 . 1.389(7) ?
    C27 H27 . 0.9300 ?
    C28 N1 . 1.322(6) ?
    C28 H28 . 0.9300 ?
    Co1 O5 2_667 2.001(3) ?
    Co1 N1 . 2.108(4) ?
    Co1 O8 1_554 2.117(3) ?
    Co1 N2 . 2.143(4) ?
    Co1 O10 . 2.144(3) ?
    Co1 O4 . 2.149(3) ?
    Co2 O6 2_667 2.025(3) ?
    Co2 O4 . 2.080(3) ?
    Co2 O1 2_566 2.088(3) ?
    Co2 O9 . 2.127(3) ?
    Co2 O2 2_566 2.184(3) ?
    Co2 O8 1_554 2.210(3) ?
    Co2 C1 2_566 2.467(4) ?
    O9 H9A . 0.8500 ?
    O9 H9B . 0.8499 ?
    O10 H10A . 0.8499 ?
    O10 H10B . 0.8501 ?
    O11 H11A . 0.8520 ?
    O11 H11B . 0.8548 ?
loop_
    _geom_angle_atom_site_label_1
    _geom_angle_atom_site_label_2
    _geom_angle_atom_site_label_3
    _geom_angle_site_symmetry_1
    _geom_angle_site_symmetry_3
    _geom_angle
    _geom_angle_publ_flag
    O2 C1 O1 . . 119.9(4) ?
    O2 C1 C2 . . 119.5(4) ?
    O1 C1 C2 . . 120.6(4) ?
    O2 C1 Co2 . 2_566 62.1(2) ?
    O1 C1 Co2 . 2_566 57.8(2) ?
    C2 C1 Co2 . 2_566 177.7(3) ?
    C3 C2 C7 . . 118.1(4) ?
    C3 C2 C1 . . 119.1(4) ?
    C7 C2 C1 . . 122.6(4) ?
    C4 C3 C2 . . 121.7(4) ?
    C4 C3 H3 . . 119.1 ?
    C2 C3 H3 . . 119.1 ?
    C3 C4 C5 . . 121.6(4) ?
    C3 C4 H4 . . 119.2 ?
    C5 C4 H4 . . 119.2 ?
    C4 C5 C6 . . 116.5(4) ?
    C4 C5 C9 . . 121.9(4) ?
    C6 C5 C9 . . 121.6(4) ?
    C5 C6 C7 . . 123.2(4) ?
    C5 C6 H6 . . 118.4 ?
    C7 C6 H6 . . 118.4 ?
    C6 C7 C2 . . 118.9(4) ?
    C6 C7 C8 . . 116.8(4) ?
    C2 C7 C8 . . 124.2(4) ?
    O3 C8 O4 . . 124.7(4) ?
    O3 C8 C7 . . 117.0(4) ?
    O4 C8 C7 . . 118.2(4) ?
    C16 C9 C10 . . 117.5(4) ?
    C16 C9 C5 . . 121.9(4) ?
    C10 C9 C5 . . 120.6(4) ?
    C9 C10 C11 . . 121.0(4) ?
    C9 C10 H10 . . 119.5 ?
    C11 C10 H10 . . 119.5 ?
    C12 C11 C10 . . 120.7(4) ?
    C12 C11 H11 . . 119.7 ?
    C10 C11 H11 . . 119.7 ?
    C11 C12 C14 . . 119.0(4) ?
    C11 C12 C13 . . 116.7(4) ?
    C14 C12 C13 . . 124.3(4) ?
    O7 C13 O8 . . 124.2(4) ?
    O7 C13 C12 . . 116.5(4) ?
    O8 C13 C12 . . 119.0(4) ?
    C16 C14 C12 . . 119.4(4) ?
    C16 C14 C15 . . 117.9(4) ?
    C12 C14 C15 . . 122.6(4) ?
    O5 C15 O6 . . 125.4(4) ?
    O5 C15 C14 . . 117.5(4) ?
    O6 C15 C14 . . 117.0(4) ?
    C9 C16 C14 . . 122.4(4) ?
    C9 C16 H16 . . 118.8 ?
    C14 C16 H16 . . 118.8 ?
    N2 C17 C18 . . 123.2(5) ?
    N2 C17 H17 . . 118.4 ?
    C18 C17 H17 . . 118.4 ?
    C19 C18 C17 . . 119.3(5) ?
    C19 C18 H18 . . 120.4 ?
    C17 C18 H18 . . 120.4 ?
    C18 C19 C20 . . 119.6(5) ?
    C18 C19 H19 . . 120.2 ?
    C20 C19 H19 . . 120.2 ?
    C19 C20 C21 . . 117.1(5) ?
    C19 C20 C25 . . 124.6(5) ?
    C21 C20 C25 . . 118.3(5) ?
    N2 C21 C20 . . 123.1(5) ?
    N2 C21 C22 . . 116.8(4) ?
    C20 C21 C22 . . 120.1(5) ?
    N1 C22 C23 . . 123.3(5) ?
    N1 C22 C21 . . 117.4(4) ?
    C23 C22 C21 . . 119.3(4) ?
    C26 C23 C22 . . 116.5(5) ?
    C26 C23 C24 . . 124.1(5) ?
    C22 C23 C24 . . 119.4(5) ?
    C25 C24 C23 . . 121.4(5) ?
    C25 C24 H24 . . 119.3 ?
    C23 C24 H24 . . 119.3 ?
    C24 C25 C20 . . 121.3(5) ?
    C24 C25 H25 . . 119.3 ?
    C20 C25 H25 . . 119.3 ?
    C27 C26 C23 . . 120.1(5) ?
    C27 C26 H26 . . 119.9 ?
    C23 C26 H26 . . 119.9 ?
    C26 C27 C28 . . 119.6(5) ?
    C26 C27 H27 . . 120.2 ?
    C28 C27 H27 . . 120.2 ?
    N1 C28 C27 . . 122.6(5) ?
    N1 C28 H28 . . 118.7 ?
    C27 C28 H28 . . 118.7 ?
    O5 Co1 N1 2_667 . 161.87(14) ?
    O5 Co1 O8 2_667 1_554 97.71(11) ?
    N1 Co1 O8 . 1_554 96.93(13) ?
    O5 Co1 N2 2_667 . 88.47(13) ?
    N1 Co1 N2 . . 77.93(14) ?
    O8 Co1 N2 1_554 . 172.24(13) ?
    O5 Co1 O10 2_667 . 86.77(13) ?
    N1 Co1 O10 . . 104.03(14) ?
    O8 Co1 O10 1_554 . 89.41(11) ?
    N2 Co1 O10 . . 86.25(13) ?
    O5 Co1 O4 2_667 . 87.22(13) ?
    N1 Co1 O4 . . 86.00(14) ?
    O8 Co1 O4 1_554 . 76.00(11) ?
    N2 Co1 O4 . . 109.13(13) ?
    O10 Co1 O4 . . 163.32(11) ?
    O6 Co2 O4 2_667 . 98.38(11) ?
    O6 Co2 O1 2_667 2_566 153.17(12) ?
    O4 Co2 O1 . 2_566 107.16(12) ?
    O6 Co2 O9 2_667 . 89.10(13) ?
    O4 Co2 O9 . . 93.31(12) ?
    O1 Co2 O9 2_566 . 97.35(13) ?
    O6 Co2 O2 2_667 2_566 93.38(11) ?
    O4 Co2 O2 . 2_566 168.19(12) ?
    O1 Co2 O2 2_566 2_566 61.42(11) ?
    O9 Co2 O2 . 2_566 85.65(12) ?
    O6 Co2 O8 2_667 1_554 89.12(12) ?
    O4 Co2 O8 . 1_554 75.45(11) ?
    O1 Co2 O8 2_566 1_554 89.44(12) ?
    O9 Co2 O8 . 1_554 168.23(11) ?
    O2 Co2 O8 2_566 1_554 106.07(12) ?
    O6 Co2 C1 2_667 2_566 123.70(13) ?
    O4 Co2 C1 . 2_566 137.77(14) ?
    O1 Co2 C1 2_566 2_566 30.76(13) ?
    O9 Co2 C1 . 2_566 90.96(13) ?
    O2 Co2 C1 2_566 2_566 30.68(13) ?
    O8 Co2 C1 1_554 2_566 99.70(13) ?
    C28 N1 C22 . . 117.8(4) ?
    C28 N1 Co1 . . 127.4(3) ?
    C22 N1 Co1 . . 114.3(3) ?
    C17 N2 C21 . . 117.7(4) ?
    C17 N2 Co1 . . 128.8(3) ?
    C21 N2 Co1 . . 113.5(3) ?
    C1 O1 Co2 . 2_566 91.4(3) ?
    C1 O2 Co2 . 2_566 87.2(3) ?
    C8 O4 Co2 . . 125.8(3) ?
    C8 O4 Co1 . . 128.5(3) ?
    Co2 O4 Co1 . . 98.35(12) ?
    C15 O5 Co1 . 2_667 131.1(3) ?
    C15 O6 Co2 . 2_667 127.3(3) ?
    C13 O8 Co1 . 1_556 121.5(3) ?
    C13 O8 Co2 . 1_556 142.9(3) ?
    Co1 O8 Co2 1_556 1_556 95.37(11) ?
    Co2 O9 H9A . . 128.0 ?
    Co2 O9 H9B . . 124.2 ?
    H9A O9 H9B . . 107.7 ?
    Co1 O10 H10A . . 123.2 ?
    Co1 O10 H10B . . 113.4 ?
    H10A O10 H10B . . 107.7 ?
    H11A O11 H11B . . 107.1 ?
loop_
    _geom_torsion_atom_site_label_1
    _geom_torsion_atom_site_label_2
    _geom_torsion_atom_site_label_3
    _geom_torsion_atom_site_label_4
    _geom_torsion_site_symmetry_1
    _geom_torsion_site_symmetry_2
    _geom_torsion_site_symmetry_3
    _geom_torsion_site_symmetry_4
    _geom_torsion
    _geom_torsion_publ_flag
    O2 C1 C2 C3 . . . . 6.6(7) ?
    O1 C1 C2 C3 . . . . -172.6(4) ?
    O2 C1 C2 C7 . . . . -178.3(4) ?
    O1 C1 C2 C7 . . . . 2.5(7) ?
    C7 C2 C3 C4 . . . . 1.1(7) ?
    C1 C2 C3 C4 . . . . 176.4(4) ?
    C2 C3 C4 C5 . . . . 0.5(8) ?
    C3 C4 C5 C6 . . . . -1.4(7) ?
    C3 C4 C5 C9 . . . . 179.3(4) ?
    C4 C5 C6 C7 . . . . 0.6(7) ?
    C9 C5 C6 C7 . . . . 179.9(4) ?
    C5 C6 C7 C2 . . . . 1.0(7) ?
    C5 C6 C7 C8 . . . . -175.6(4) ?
    C3 C2 C7 C6 . . . . -1.9(7) ?
    C1 C2 C7 C6 . . . . -176.9(4) ?
    C3 C2 C7 C8 . . . . 174.5(4) ?
    C1 C2 C7 C8 . . . . -0.6(7) ?
    C6 C7 C8 O3 . . . . 68.8(6) ?
    C2 C7 C8 O3 . . . . -107.7(5) ?
    C6 C7 C8 O4 . . . . -109.2(5) ?
    C2 C7 C8 O4 . . . . 74.4(6) ?
    C4 C5 C9 C16 . . . . 168.3(5) ?
    C6 C5 C9 C16 . . . . -10.9(7) ?
    C4 C5 C9 C10 . . . . -9.3(7) ?
    C6 C5 C9 C10 . . . . 171.5(4) ?
    C16 C9 C10 C11 . . . . 0.6(7) ?
    C5 C9 C10 C11 . . . . 178.3(4) ?
    C9 C10 C11 C12 . . . . -0.8(8) ?
    C10 C11 C12 C14 . . . . 1.1(7) ?
    C10 C11 C12 C13 . . . . -178.9(4) ?
    C11 C12 C13 O7 . . . . -65.5(6) ?
    C14 C12 C13 O7 . . . . 114.5(5) ?
    C11 C12 C13 O8 . . . . 108.9(5) ?
    C14 C12 C13 O8 . . . . -71.1(6) ?
    C11 C12 C14 C16 . . . . -1.2(7) ?
    C13 C12 C14 C16 . . . . 178.8(4) ?
    C11 C12 C14 C15 . . . . 177.6(4) ?
    C13 C12 C14 C15 . . . . -2.4(7) ?
    C16 C14 C15 O5 . . . . -21.1(6) ?
    C12 C14 C15 O5 . . . . 160.0(4) ?
    C16 C14 C15 O6 . . . . 157.3(4) ?
    C12 C14 C15 O6 . . . . -21.6(7) ?
    C10 C9 C16 C14 . . . . -0.8(7) ?
    C5 C9 C16 C14 . . . . -178.5(4) ?
    C12 C14 C16 C9 . . . . 1.1(7) ?
    C15 C14 C16 C9 . . . . -177.8(4) ?
    N2 C17 C18 C19 . . . . 1.0(8) ?
    C17 C18 C19 C20 . . . . 0.0(8) ?
    C18 C19 C20 C21 . . . . -1.1(8) ?
    C18 C19 C20 C25 . . . . 177.9(5) ?
    C19 C20 C21 N2 . . . . 1.4(7) ?
    C25 C20 C21 N2 . . . . -177.8(5) ?
    C19 C20 C21 C22 . . . . 179.9(4) ?
    C25 C20 C21 C22 . . . . 0.8(7) ?
    N2 C21 C22 N1 . . . . -2.9(6) ?
    C20 C21 C22 N1 . . . . 178.4(4) ?
    N2 C21 C22 C23 . . . . 174.5(5) ?
    C20 C21 C22 C23 . . . . -4.1(7) ?
    N1 C22 C23 C26 . . . . 3.2(8) ?
    C21 C22 C23 C26 . . . . -174.1(5) ?
    N1 C22 C23 C24 . . . . -178.6(5) ?
    C21 C22 C23 C24 . . . . 4.2(8) ?
    C26 C23 C24 C25 . . . . 177.3(6) ?
    C22 C23 C24 C25 . . . . -0.8(9) ?
    C23 C24 C25 C20 . . . . -2.6(9) ?
    C19 C20 C25 C24 . . . . -176.4(5) ?
    C21 C20 C25 C24 . . . . 2.6(8) ?
    C22 C23 C26 C27 . . . . -1.8(9) ?
    C24 C23 C26 C27 . . . . -180.0(6) ?
    C23 C26 C27 C28 . . . . 1.1(9) ?
    C26 C27 C28 N1 . . . . -1.6(9) ?
    C27 C28 N1 C22 . . . . 2.8(8) ?
    C27 C28 N1 Co1 . . . . 174.4(4) ?
    C23 C22 N1 C28 . . . . -3.7(7) ?
    C21 C22 N1 C28 . . . . 173.6(4) ?
    C23 C22 N1 Co1 . . . . -176.4(4) ?
    C21 C22 N1 Co1 . . . . 0.9(5) ?
    O5 Co1 N1 C28 2_667 . . . -129.0(5) ?
    O8 Co1 N1 C28 1_554 . . . 14.7(4) ?
    N2 Co1 N1 C28 . . . . -171.2(5) ?
    O10 Co1 N1 C28 . . . . 105.8(4) ?
    O4 Co1 N1 C28 . . . . -60.7(4) ?
    O5 Co1 N1 C22 2_667 . . . 42.8(6) ?
    O8 Co1 N1 C22 1_554 . . . -173.5(3) ?
    N2 Co1 N1 C22 . . . . 0.6(3) ?
    O10 Co1 N1 C22 . . . . -82.4(3) ?
    O4 Co1 N1 C22 . . . . 111.2(3) ?
    C18 C17 N2 C21 . . . . -0.8(7) ?
    C18 C17 N2 Co1 . . . . 176.4(4) ?
    C20 C21 N2 C17 . . . . -0.4(7) ?
    C22 C21 N2 C17 . . . . -179.0(4) ?
    C20 C21 N2 Co1 . . . . -178.1(4) ?
    C22 C21 N2 Co1 . . . . 3.3(5) ?
    O5 Co1 N2 C17 2_667 . . . 12.6(4) ?
    N1 Co1 N2 C17 . . . . -179.5(5) ?
    O10 Co1 N2 C17 . . . . -74.3(4) ?
    O4 Co1 N2 C17 . . . . 99.1(4) ?
    O5 Co1 N2 C21 2_667 . . . -170.1(3) ?
    N1 Co1 N2 C21 . . . . -2.1(3) ?
    O10 Co1 N2 C21 . . . . 103.1(3) ?
    O4 Co1 N2 C21 . . . . -83.5(3) ?
    O2 C1 O1 Co2 . . . 2_566 2.7(4) ?
    C2 C1 O1 Co2 . . . 2_566 -178.1(4) ?
    O1 C1 O2 Co2 . . . 2_566 -2.6(4) ?
    C2 C1 O2 Co2 . . . 2_566 178.2(4) ?
    O3 C8 O4 Co2 . . . . 28.2(6) ?
    C7 C8 O4 Co2 . . . . -154.1(3) ?
    O3 C8 O4 Co1 . . . . -115.2(4) ?
    C7 C8 O4 Co1 . . . . 62.6(5) ?
    O6 Co2 O4 C8 2_667 . . . -93.6(3) ?
    O1 Co2 O4 C8 2_566 . . . 94.8(3) ?
    O9 Co2 O4 C8 . . . . -4.0(3) ?
    O2 Co2 O4 C8 2_566 . . . 80.6(7) ?
    O8 Co2 O4 C8 1_554 . . . 179.6(3) ?
    C1 Co2 O4 C8 2_566 . . . 91.1(4) ?
    O6 Co2 O4 Co1 2_667 . . . 58.29(14) ?
    O1 Co2 O4 Co1 2_566 . . . -113.39(13) ?
    O9 Co2 O4 Co1 . . . . 147.87(13) ?
    O2 Co2 O4 Co1 2_566 . . . -127.6(6) ?
    O8 Co2 O4 Co1 1_554 . . . -28.59(11) ?
    C1 Co2 O4 Co1 2_566 . . . -117.05(18) ?
    O5 Co1 O4 C8 2_667 . . . 82.0(4) ?
    N1 Co1 O4 C8 . . . . -81.2(4) ?
    O8 Co1 O4 C8 1_554 . . . -179.4(4) ?
    N2 Co1 O4 C8 . . . . -5.5(4) ?
    O10 Co1 O4 C8 . . . . 150.9(4) ?
    O5 Co1 O4 Co2 2_667 . . . -68.77(12) ?
    N1 Co1 O4 Co2 . . . . 128.06(14) ?
    O8 Co1 O4 Co2 1_554 . . . 29.89(11) ?
    N2 Co1 O4 Co2 . . . . -156.19(13) ?
    O10 Co1 O4 Co2 . . . . 0.2(5) ?
    O6 C15 O5 Co1 . . . 2_667 16.8(7) ?
    C14 C15 O5 Co1 . . . 2_667 -165.0(3) ?
    O5 C15 O6 Co2 . . . 2_667 10.6(7) ?
    C14 C15 O6 Co2 . . . 2_667 -167.6(3) ?
    O7 C13 O8 Co1 . . . 1_556 3.7(6) ?
    C12 C13 O8 Co1 . . . 1_556 -170.3(3) ?
    O7 C13 O8 Co2 . . . 1_556 176.9(3) ?
    C12 C13 O8 Co2 . . . 1_556 3.0(7) ?
loop_
    _geom_hbond_atom_site_label_D
    _geom_hbond_atom_site_label_H
    _geom_hbond_atom_site_label_A
    _geom_hbond_site_symmetry_A
    _geom_hbond_distance_DH
    _geom_hbond_distance_HA
    _geom_hbond_distance_DA
    _geom_hbond_angle_DHA
    O11 H11B O7 2_667 0.85 2.04 2.886(6) 172.9
    O11 H11A O7 1_544 0.85 2.15 2.931(5) 152.0
    O10 H10B O7 1_554 0.85 2.20 2.668(4) 114.9
    O10 H10A O2 1_655 0.85 1.95 2.756(4) 158.5
    O9 H9A O3 . 0.85 2.09 2.661(4) 124.1
data_global
_journal_date_recd_electronic     2011-06-26
_journal_date_accepted     2011-07-14
_journal_name_full     'Acta Crystallographica, Section E'
_journal_year     2011
_journal_volume     67
_journal_issue      8
_journal_page_first     m1118
_journal_page_last     m1118
_journal_paper_category     QM
_journal_coeditor_code     BG2411
_publ_contact_author_name     'Hailiang Yin'
_publ_contact_author_address
;
College of Chemistry and Chemical Engineering,
China University of Petroleum
Qingdao
People's Republic of China
;
_publ_contact_author_email     yinhl2000@163.com
_publ_contact_author_fax     '086-0532-86981871'
_publ_contact_author_phone     '086-0532-86984686'
_publ_section_title
;\
Poly[[aqua(\m~7~-biphenyl-3,3',4,4'-tetracarboxylato)(1,10-phenanthroline)\
dicobalt(II)] monohydrate]
;
loop_
    _publ_author_name
    _publ_author_footnote
    _publ_author_address
    'Yin, Hailiang' .
;
College of Chemistry and Chemical Engineering,
China University of Petroleum
Qingdao 255666
People's Republic of China
;
    'Yin, Fengjuan' .
;
Environmental Protection Bureau of Dongying,
Dongying 257091
People's Republic of China
;
    'Lu, Yukun' .
;
College of Chemistry and Chemical Engineering,
China University of Petroleum
Qingdao 255666
People's Republic of China
;
