# Supplementary material for: Poly[[aqua­(μ7-biphenyl-3,3′,4,4′-tetra­carboxyl­ato)(1,10-phenanthroline)dicobalt(II)] monohydrate]
Source: Acta Crystallogr Sect E Struct Rep Online. 2011 Jul 23;67(Pt 8):m1118. doi: 10.1107/S1600536811028224 (PMC3212184; doi:10.1107/S1600536811028224)
Supplement: Supplementary file 2 [file e-67-m1118-Isup2.hkl]

# 
# h,k,l, Fc-squared, Fo-squared, sigma(Fo-squared) and status flag 
# 
data_I
_shelx_title ' 90329bm in P-1' 
_shelx_refln_list_code          4 
_shelx_F_calc_maximum      277.46 
_exptl_crystal_F_000       688.00 
_reflns_d_resolution_high  0.8255 
 
loop_ 
 _symmetry_equiv_pos_as_xyz 
 'x, y, z' 
 '-x, -y, -z' 
 
_cell_length_a     9.7931 
_cell_length_b    10.8855 
_cell_length_c    12.4528 
_cell_angle_alpha  97.567 
_cell_angle_beta  102.608 
_cell_angle_gamma  95.653 
 
_shelx_F_squared_multiplier     1.000 
 
loop_ 
 _refln_index_h 
 _refln_index_k 
 _refln_index_l 
 _refln_F_squared_calc 
 _refln_F_squared_meas 
 _refln_F_squared_sigma 
 _refln_observed_status 
   1   0   0     2495.25     2778.75     59.23 o 
   2   0   0     1023.91     1149.54     44.21 o 
   3   0   0     1758.02     1806.06     68.41 o 
   4   0   0     1244.24     1177.07     60.90 o 
   5   0   0     1312.14     1248.81     71.74 o 
   6   0   0     3004.73     2791.27    118.46 o 
   7   0   0       13.17       19.19     26.69 o 
   8   0   0      624.16      640.67     78.42 o 
   9   0   0      104.72      136.81     53.39 o 
  10   0   0       65.33       35.04     45.05 o 
  11   0   0       98.85       53.39     56.73 o 
 -11   1   0       51.99       75.91     60.06 o 
 -10   1   0      929.18      752.46    100.94 o 
  -9   1   0       30.10       10.84     39.21 o 
  -8   1   0     1809.74     1965.40    115.96 o 
  -7   1   0      497.15      600.63     70.07 o 
  -6   1   0      413.99      529.72     59.23 o 
  -5   1   0     1269.96     1559.14     79.25 o 
  -4   1   0      540.29      553.08     46.72 o 
  -3   1   0      372.75      325.34     32.53 o 
  -2   1   0     6959.36     7409.45    145.99 o 
  -1   1   0     6618.38     7015.71    125.97 o 
   0   1   0    21362.20    24947.03    272.25 o 
   1   1   0     3347.50     3208.69     49.25 o 
   2   1   0     1171.29     1263.86     35.39 o 
   3   1   0     4273.78     4318.26     86.76 o 
   4   1   0      340.57      301.48     26.54 o 
   5   1   0      608.39      624.82     51.72 o 
   6   1   0     2213.12     2013.78    100.94 o 
   7   1   0       13.85        9.18     25.86 o 
   8   1   0      148.33      181.02     49.22 o 
   9   1   0      307.24      329.51     63.40 o 
  10   1   0       10.21       18.35     40.88 o 
  11   1   0      261.22      233.58     65.07 o 
 -11   2   0      210.83      219.40     68.41 o 
 -10   2   0      947.73      882.59    105.94 o 
  -9   2   0      146.06      115.12     46.72 o 
  -8   2   0       95.28       71.74     41.71 o 
  -7   2   0      825.49      817.53     78.42 o 
  -6   2   0       79.86      104.28     34.20 o 
  -5   2   0     9705.21    10758.81    247.76 o 
  -4   2   0     8239.38     9041.17    204.38 o 
  -3   2   0      290.47      316.17     32.53 o 
  -2   2   0    16483.09    16530.71    285.30 o 
  -1   2   0      880.80      912.41     24.75 o 
   0   2   0      678.42      701.01     27.11 o 
   1   2   0     8452.01     9129.19    143.07 o 
   2   2   0      921.91      883.21     32.11 o 
   3   2   0     2045.85     1812.21     50.69 o 
   4   2   0     3310.74     3044.77     74.62 o 
   5   2   0      352.30      370.48     34.21 o 
   6   2   0      191.82      169.21     30.07 o 
   7   2   0     1084.59     1031.08     80.92 o 
   8   2   0       30.38       96.77     40.88 o 
   9   2   0      982.16      950.17    101.77 o 
  10   2   0       17.68       25.86     40.04 o 
  11   2   0      187.94      166.01     61.73 o 
 -11   3   0       52.69        4.17     54.22 o 
 -10   3   0      702.19      741.61    102.61 o 
  -9   3   0      448.03      411.27     75.91 o 
  -8   3   0      460.32      550.58     77.58 o 
  -7   3   0      356.31      417.94     63.40 o 
  -6   3   0       52.79       63.40     30.87 o 
  -5   3   0     2614.44     2510.14    102.61 o 
  -4   3   0     5713.37     5665.95    150.16 o 
  -3   3   0      165.54      175.18     27.53 o 
  -2   3   0        6.31        1.95      9.72 o 
  -1   3   0     1436.24     1640.06     40.70 o 
   0   3   0     1022.91     1298.35     50.89 o 
   1   3   0      477.95      483.13     26.60 o 
   2   3   0      145.43      104.36     19.11 o 
   3   3   0     4407.73     4536.87     97.60 o 
   4   3   0     2102.22     2188.05     66.06 o 
   5   3   0       24.90       18.96     19.23 o 
   6   3   0      221.64      265.43     35.68 o 
   7   3   0      615.31      588.21    110.53 o 
   8   3   0       26.56        0.00     28.36 o 
   9   3   0      544.04      612.31     90.09 o 
  10   3   0       59.66      104.28     50.89 o 
 -11   4   0       56.66       27.53     57.56 o 
 -10   4   0        0.77      -15.02     43.38 o 
  -9   4   0        9.03      -22.52     40.04 o 
  -8   4   0      379.01      377.06     67.57 o 
  -7   4   0      701.20      662.36     74.24 o 
  -6   4   0      227.36      222.73     45.88 o 
  -5   4   0      789.96      728.27     57.56 o 
  -4   4   0     1136.47     1177.22     45.12 o 
  -3   4   0     2333.58     2339.53     58.69 o 
  -2   4   0     1061.96     1207.83     47.13 o 
  -1   4   0      393.38      382.85     55.47 o 
   0   4   0      132.29      224.88     43.80 o 
   1   4   0     3492.39     3348.14     72.97 o 
   2   4   0     2051.91     2059.09     58.05 o 
   3   4   0      321.78      327.82     30.87 o 
   4   4   0       59.62       28.08     19.82 o 
   5   4   0      199.33      181.86     45.88 o 
   6   4   0      249.11      250.24     36.52 o 
   7   4   0     1011.21     1040.71     66.86 o 
   8   4   0       35.27       39.16     50.89 o 
   9   4   0       27.37       24.19     41.71 o 
  10   4   0        0.22       30.87     54.22 o 
 -11   5   0      144.55       98.44     62.57 o 
 -10   5   0      263.74      196.87     66.74 o 
  -9   5   0      575.54      628.16     90.09 o 
  -8   5   0      555.35      479.67     71.74 o 
  -7   5   0     1316.95     1165.39     88.43 o 
  -6   5   0      148.50      106.78     37.54 o 
  -5   5   0        7.13        0.83     16.02 o 
  -4   5   0      116.41      132.59     22.66 o 
  -3   5   0       93.75       78.87     18.41 o 
  -2   5   0     6465.05     6882.32    128.47 o 
  -1   5   0     4181.33     4027.82     81.40 o 
   0   5   0       16.77       24.69     16.27 o 
   1   5   0     1619.63     1822.15     66.74 o 
   2   5   0      757.62      837.88     43.07 o 
   3   5   0      376.40      383.05     35.92 o 
   4   5   0      535.39      537.55     44.23 o 
   5   5   0      347.55      337.38     40.97 o 
   6   5   0       58.28       55.48     27.71 o 
   7   5   0     1515.94     1483.49     73.73 o 
   8   5   0      214.47      248.46     44.46 o 
   9   5   0        9.03       -0.56     31.79 o 
  10   5   0      112.50      101.77     64.23 o 
 -10   6   0      883.54      844.22    106.78 o 
  -9   6   0     1238.75     1323.06    116.79 o 
  -8   6   0      317.50      297.78     39.61 o 
  -7   6   0        1.63        8.12     20.52 o 
  -6   6   0      108.32       74.70     25.61 o 
  -5   6   0      185.20      221.39     32.53 o 
  -4   6   0     2402.60     2469.65     96.35 o 
  -3   6   0     2159.79     2182.56     66.36 o 
  -2   6   0      106.98      147.38     24.69 o 
  -1   6   0     2252.04     2203.87     62.91 o 
   0   6   0      403.62      551.05     72.16 o 
   1   6   0        1.70        0.70     18.81 o 
   2   6   0      889.56      878.74     52.97 o 
   3   6   0      361.01      369.62     39.42 o 
   4   6   0       16.47        9.81     24.69 o 
   5   6   0      573.39      595.42     53.19 o 
   6   6   0      119.44      135.98     51.72 o 
   7   6   0       47.19       65.48     33.37 o 
   8   6   0       69.80       87.09     35.00 o 
   9   6   0        5.70       70.32     40.46 o 
 -10   7   0      133.03      168.60     43.38 o 
  -9   7   0      636.89      568.73     56.31 o 
  -8   7   0      161.64      144.35     32.07 o 
  -7   7   0      184.66      282.30     38.96 o 
  -6   7   0      825.99      875.17     56.04 o 
  -5   7   0      131.47      143.31     31.70 o 
  -4   7   0     3074.12     2913.36     85.81 o 
  -3   7   0     2579.42     2477.69     76.68 o 
  -2   7   0      476.18      456.30    109.70 o 
  -1   7   0      783.22      828.36     89.26 o 
   0   7   0      155.07      215.44     32.27 o 
   1   7   0       72.29       94.19     33.79 o 
   2   7   0      737.81      677.99     49.85 o 
   3   7   0      566.61      575.74     50.36 o 
   4   7   0       34.72        4.79     32.12 o 
   5   7   0      473.10      504.96     53.20 o 
   6   7   0        9.21       86.76     47.55 o 
   7   7   0       12.77        9.08     30.93 o 
   8   7   0      455.03      532.32     64.76 o 
 -10   8   0        0.12       16.18     46.72 o 
  -9   8   0        3.86       23.49     30.25 o 
  -8   8   0      144.92      227.30     40.33 o 
  -7   8   0       10.73       66.81     29.09 o 
  -6   8   0     1927.82     1972.89     83.42 o 
  -5   8   0      533.05      630.32     56.31 o 
  -4   8   0      554.70      580.77     47.78 o 
  -3   8   0      218.70      236.02     45.46 o 
  -2   8   0       70.27       62.23     28.36 o 
  -1   8   0        5.62        3.42     23.36 o 
   0   8   0      922.86     1042.64     56.26 o 
   1   8   0      599.31      740.06     53.28 o 
   2   8   0        6.85       11.55     45.88 o 
   3   8   0      231.79      280.03     47.55 o 
   4   8   0        0.00       48.24     30.67 o 
   5   8   0       11.25        1.37     31.36 o 
   6   8   0      132.81      156.75     41.77 o 
   7   8   0        0.19       70.32     37.18 o 
   8   8   0       97.76      206.39     48.33 o 
  -9   9   0        5.30       11.37     54.64 o 
  -8   9   0     1304.01     1416.47     78.35 o 
  -7   9   0      470.56      572.31     56.87 o 
  -6   9   0      830.65     1025.73     67.84 o 
  -5   9   0      414.31      513.66     51.87 o 
  -4   9   0        2.14       -2.65     24.94 o 
  -3   9   0        2.55       34.20     28.90 o 
  -2   9   0       44.79       49.93     29.05 o 
  -1   9   0       53.04       56.53     28.38 o 
   0   9   0      517.80      596.93     52.08 o 
   1   9   0      125.45      136.05     38.37 o 
   2   9   0      345.48      347.06     45.97 o 
   3   9   0        3.07      -32.00     28.86 o 
   4   9   0      185.36      183.74     41.77 o 
   5   9   0      167.17      190.18     45.01 o 
   6   9   0      628.38      494.44     84.67 o 
   7   9   0       15.07       57.33     38.60 o 
  -8  10   0     1116.49     1235.47    116.79 o 
  -7  10   0      279.71      325.34     70.91 o 
  -6  10   0       11.86       20.02     45.88 o 
  -5  10   0       70.68      125.97     50.05 o 
  -4  10   0        4.70        3.34     38.37 o 
  -3  10   0       33.39       16.68     41.71 o 
  -2  10   0      162.70      191.03     56.73 o 
  -1  10   0       70.04       74.32     33.73 o 
   0  10   0      382.88      421.70     50.10 o 
   1  10   0      120.25      149.22     40.12 o 
   2  10   0      242.01      231.43     42.28 o 
   3  10   0      565.06      573.17     59.98 o 
   4  10   0      278.53      363.11     53.80 o 
   5  10   0        3.00       14.36     40.02 o 
   6  10   0       94.81      223.02     92.18 o 
  -7  11   0      116.23       88.43     60.90 o 
  -6  11   0       10.48        0.83     48.38 o 
  -5  11   0      280.03      171.85     64.23 o 
  -4  11   0       71.82      119.29     56.73 o 
  -3  11   0      974.85      776.65     93.43 o 
  -2  11   0      180.19      179.36     67.57 o 
  -1  11   0        6.75      -73.83     49.22 o 
   0  11   0       78.98       30.03     62.57 o 
   1  11   0        1.04       64.23     62.57 o 
   2  11   0      291.68      320.34     84.26 o 
   3  11   0      791.60      716.59    103.44 o 
   4  11   0      500.56      664.87    101.77 o 
  -5  12   0      130.80      104.28     68.41 o 
  -4  12   0     1433.17     1600.02    125.13 o 
  -3  12   0      655.12      545.57     90.93 o 
  -2  12   0       56.13       84.26     67.57 o 
  -1  12   0       58.63        8.34     65.07 o 
   0  12   0        0.11       40.04     70.07 o 
   1  12   0      126.79      212.72     79.25 o 
   2  12   0      176.03      159.33     73.41 o 
   3  12   0      122.07      211.06     80.92 o 
  -2  13   0       20.00       39.21     73.41 o 
  -1  13   0      245.81      280.29     90.93 o 
  -3 -12   1      382.83      480.51     91.76 o 
  -2 -12   1       71.82       51.72     60.06 o 
  -1 -12   1      132.07      261.11     79.25 o 
   0 -12   1        0.42       39.21     65.90 o 
   1 -12   1       10.09       20.86     62.57 o 
   2 -12   1     1590.18     1383.12    120.96 o 
  -5 -11   1        3.88      106.89     45.64 o 
  -4 -11   1       10.10       37.22     39.29 o 
  -3 -11   1      100.30      112.39     40.08 o 
  -2 -11   1       20.47      108.78     81.75 o 
  -1 -11   1       43.34       37.91     35.86 o 
   0 -11   1      584.20      621.36     62.65 o 
   1 -11   1      148.48      153.40    101.36 o 
   2 -11   1     2510.80     2430.89    135.98 o 
   3 -11   1      900.72      936.82     95.10 o 
   4 -11   1       86.63      101.77     51.72 o 
   5 -11   1        0.12      -35.87     43.38 o 
  -6 -10   1      163.93      231.53    153.08 o 
  -5 -10   1      264.02      334.91     54.26 o 
  -4 -10   1        1.26      -11.26     40.46 o 
  -3 -10   1       11.74       -0.21     36.29 o 
  -2 -10   1      202.71      208.13     43.07 o 
  -1 -10   1       14.96        9.45     30.46 o 
   0 -10   1      815.70      784.46     62.21 o 
   1 -10   1      549.73      571.13     57.14 o 
   2 -10   1      158.70      116.26     39.21 o 
   3 -10   1      238.37      240.68     41.58 o 
   4 -10   1      184.23      130.57     40.88 o 
   5 -10   1      276.03      293.03     46.30 o 
   6 -10   1      461.81      465.22     56.62 o 
   7 -10   1       68.53      110.33     41.24 o 
   8 -10   1      255.63      283.86     49.38 o 
  -7  -9   1       66.89       26.69     53.39 o 
  -6  -9   1       13.50       65.12     72.16 o 
  -5  -9   1        3.98       47.57     34.56 o 
  -4  -9   1       69.34       44.86     31.82 o 
  -3  -9   1       22.53       51.76     31.24 o 
  -2  -9   1     1315.79     1333.57     69.24 o 
  -1  -9   1        1.27       15.03     29.48 o 
   0  -9   1      724.24      819.20     58.25 o 
   1  -9   1       73.84       97.60     32.44 o 
   2  -9   1      163.97      195.67     35.65 o 
   3  -9   1       22.69       12.62     36.29 o 
   4  -9   1       58.38       13.90     26.06 o 
   5  -9   1      602.45      608.84     54.18 o 
   6  -9   1     1280.70     1412.92     72.04 o 
   7  -9   1      610.34      565.61     93.01 o 
   8  -9   1      195.19      319.77     48.66 o 
   9  -9   1       46.24       90.00     36.48 o 
  -8  -8   1      227.02      326.78     56.92 o 
  -7  -8   1        1.38       92.60     56.73 o 
  -6  -8   1        5.39       -4.71     30.96 o 
  -5  -8   1      118.83      110.05     34.74 o 
  -4  -8   1      194.93      233.69     39.90 o 
  -3  -8   1       10.07       -1.01     27.46 o 
  -2  -8   1     1058.55     1006.85     65.07 o 
  -1  -8   1      738.31      795.10     55.89 o 
   0  -8   1        5.74       13.71     24.81 o 
   1  -8   1       12.90       39.44     25.63 o 
   2  -8   1      164.33      174.71     33.56 o 
   3  -8   1      521.05      543.31     45.73 o 
   4  -8   1      676.46      708.57     50.82 o 
   5  -8   1        1.27       31.18     25.25 o 
   6  -8   1      682.53      727.18     55.89 o 
   7  -8   1      486.30      460.13     60.06 o 
   8  -8   1        0.07       22.45     27.60 o 
   9  -8   1      115.17      158.58     45.05 o 
  -9  -7   1        0.37       56.78     37.29 o 
  -8  -7   1       23.23       52.56     37.16 o 
  -7  -7   1       83.29      140.98     56.73 o 
  -6  -7   1        1.07      -38.93     25.95 o 
  -5  -7   1      198.06      251.10     57.14 o 
  -4  -7   1      305.97      289.37     41.09 o 
  -3  -7   1      177.48      152.70     32.64 o 
  -2  -7   1      617.51      664.96     49.12 o 
  -1  -7   1      573.10      589.46     46.17 o 
   0  -7   1     2902.62     3072.85     84.89 o 
   1  -7   1     1243.77     1261.18     53.38 o 
   2  -7   1       86.02      122.33     26.52 o 
   3  -7   1     1311.73     1244.67     75.08 o 
   4  -7   1     3253.61     3350.25    114.29 o 
   5  -7   1      583.59      599.86     46.08 o 
   6  -7   1      301.76      363.59     41.57 o 
   7  -7   1        7.87       15.22     25.03 o 
   8  -7   1        9.83       63.49     28.26 o 
   9  -7   1      412.45      395.91     85.51 o 
  10  -7   1      859.74      922.29    104.28 o 
  -9  -6   1      132.90      114.39     41.77 o 
  -8  -6   1        9.27       67.11     32.97 o 
  -7  -6   1      757.27      885.81     69.01 o 
  -6  -6   1       94.39      104.37     35.45 o 
  -5  -6   1       30.34       -4.84     25.65 o 
  -4  -6   1      915.80      927.17     90.09 o 
  -3  -6   1       31.39       25.58     22.21 o 
  -2  -6   1       11.50       15.64     37.54 o 
  -1  -6   1      623.51      660.50     42.69 o 
   0  -6   1      143.87      142.06     30.03 o 
   1  -6   1     3053.83     2960.63    114.70 o 
   2  -6   1     2106.58     1906.86     59.95 o 
   3  -6   1        8.50       33.17     22.11 o 
   4  -6   1       98.21      113.35     25.06 o 
   5  -6   1       23.55       41.73     21.24 o 
   6  -6   1       67.33       71.07     23.40 o 
   7  -6   1     2068.74     2028.80     99.27 o 
   8  -6   1      931.15      915.13     99.27 o 
   9  -6   1      449.57      467.99     83.42 o 
  10  -6   1      202.73      221.07     71.74 o 
 -10  -5   1      130.58      127.63     61.73 o 
  -9  -5   1       77.39       80.92     49.22 o 
  -8  -5   1        0.01       13.18     27.31 o 
  -7  -5   1     1209.88     1196.16     69.88 o 
  -6  -5   1     1312.08     1381.15    108.03 o 
  -5  -5   1      122.26       92.81     28.02 o 
  -4  -5   1       63.11      100.42     27.12 o 
  -3  -5   1        8.93       10.53     18.41 o 
  -2  -5   1      942.56      871.89     43.87 o 
  -1  -5   1     8752.41     9391.59    149.81 o 
   0  -5   1      340.17      347.92     45.46 o 
   1  -5   1     1471.61     1283.23    106.36 o 
   2  -5   1      855.79      858.60     43.80 o 
   3  -5   1      190.79      214.85     25.04 o 
   4  -5   1      186.84      195.61     25.34 o 
   5  -5   1     2166.94     2317.69     71.45 o 
   6  -5   1      109.57       60.90     35.04 o 
   7  -5   1        6.56      -15.02     35.04 o 
   8  -5   1      695.94      857.57     91.76 o 
   9  -5   1      290.97      224.40     65.90 o 
  10  -5   1       63.23       78.42     59.23 o 
  11  -5   1      182.05      223.57     77.58 o 
 -10  -4   1       13.94       -1.67     44.21 o 
  -9  -4   1      291.59      286.97     65.07 o 
  -8  -4   1        1.30       21.69     32.53 o 
  -7  -4   1      597.11      574.67    135.56 o 
  -6  -4   1      444.68      454.64     63.40 o 
  -5  -4   1        8.51       19.39     20.88 o 
  -4  -4   1      731.26      730.78     90.09 o 
  -3  -4   1     3320.48     3386.66     81.40 o 
  -2  -4   1      948.23      977.94     64.65 o 
  -1  -4   1     8395.30     8704.50    133.58 o 
   0  -4   1      182.48      160.75     19.47 o 
   1  -4   1      479.63      552.36     30.87 o 
   2  -4   1     1603.75     1362.21     94.27 o 
   3  -4   1      260.26      248.14     23.16 o 
   4  -4   1       56.57      119.29     30.87 o 
   5  -4   1     6867.29     7250.12    196.87 o 
   6  -4   1       14.56       12.51     28.36 o 
   7  -4   1      615.70      582.28     74.24 o 
   8  -4   1      219.57      181.86     52.56 o 
   9  -4   1      747.78      612.31     90.93 o 
  10  -4   1      155.94      162.67     66.74 o 
  11  -4   1      577.30      558.09    102.61 o 
 -11  -3   1      335.38      372.89     85.09 o 
 -10  -3   1       35.93       25.86     44.21 o 
  -9  -3   1      741.00      687.39     91.76 o 
  -8  -3   1      411.41      451.31     70.07 o 
  -7  -3   1      357.73      295.31     55.89 o 
  -6  -3   1      531.30      595.87     53.39 o 
  -5  -3   1      540.24      554.01     41.56 o 
  -4  -3   1     2279.08     2459.33     69.31 o 
  -3  -3   1    15816.65    15897.85    214.83 o 
  -2  -3   1      969.81      897.19     65.49 o 
  -1  -3   1    47699.39    52705.19    573.92 o 
   0  -3   1     5061.86     4830.84     77.88 o 
   1  -3   1       80.64       70.61     22.52 o 
   2  -3   1     1249.96     1205.17     35.75 o 
   3  -3   1     2260.97     2085.53     78.42 o 
   4  -3   1       21.92       67.57     25.03 o 
   5  -3   1     2528.78     2346.63    102.61 o 
   6  -3   1       21.67      -10.01     25.86 o 
   7  -3   1        2.75       -9.18     29.20 o 
   8  -3   1       73.14       98.44     45.88 o 
   9  -3   1      255.53      279.46     68.41 o 
  10  -3   1       76.42       49.22     57.56 o 
  11  -3   1      517.17      589.79     97.60 o 
 -11  -2   1      887.52      705.74    103.44 o 
 -10  -2   1      272.76      327.01     72.58 o 
  -9  -2   1      129.38      140.98     48.38 o 
  -8  -2   1      157.38      224.40     51.72 o 
  -7  -2   1      927.63      886.77     71.74 o 
  -6  -2   1     3970.42     3693.88    137.64 o 
  -5  -2   1     1858.75     1689.46     60.16 o 
  -4  -2   1        1.04        8.01     13.18 o 
  -3  -2   1     1826.12     1656.09     48.01 o 
  -2  -2   1    31870.07    33354.98    475.08 o 
  -1  -2   1       85.65      129.87      9.90 o 
   0  -2   1     1411.38     1511.09     32.04 o 
   1  -2   1     4585.84     4599.16     67.21 o 
   2  -2   1     4140.31     4122.67    103.44 o 
   3  -2   1     3515.71     3409.42    102.61 o 
   4  -2   1     2484.73     2597.73     96.77 o 
   5  -2   1      272.94      236.08     42.54 o 
   6  -2   1     1877.92     1968.74    102.61 o 
   7  -2   1      278.46      232.74     51.72 o 
   8  -2   1     1180.59     1186.25     93.43 o 
   9  -2   1       20.57        7.51     43.38 o 
  10  -2   1       24.65       30.03     51.72 o 
  11  -2   1      124.91      155.16     67.57 o 
 -11  -1   1      568.60      518.88     92.60 o 
 -10  -1   1       13.40       -5.01     40.88 o 
  -9  -1   1       17.51      -10.84     32.53 o 
  -8  -1   1     1533.46     1459.03    100.94 o 
  -7  -1   1     2066.86     1841.10    101.77 o 
  -6  -1   1     5578.14     5519.13    170.18 o 
  -5  -1   1     1329.47     1207.10     68.41 o 
  -4  -1   1      452.02      508.87     45.05 o 
  -3  -1   1      165.46      179.49     19.16 o 
  -2  -1   1       88.94       82.27     16.68 o 
  -1  -1   1      463.87      417.93     12.59 o 
   0  -1   1    24614.79    25112.25    308.71 o 
   1  -1   1     5737.58     5740.73     79.04 o 
   2  -1   1     2792.91     2704.51     76.75 o 
   3  -1   1     2297.57     2546.01     85.09 o 
   4  -1   1     6203.06     6943.13    173.52 o 
   5  -1   1     2818.50     3105.76    115.96 o 
   6  -1   1     5653.88     5796.93    181.02 o 
   7  -1   1      194.77      229.41     50.05 o 
   8  -1   1      380.43      343.69     63.40 o 
   9  -1   1        7.68       15.02     43.38 o 
  10  -1   1       40.77       92.60     52.56 o 
  11  -1   1       20.13      -18.35     45.05 o 
 -11   0   1      268.95      231.91     67.57 o 
 -10   0   1      552.92      496.35     84.26 o 
  -9   0   1      116.20      130.14     49.22 o 
  -8   0   1     2217.03     1840.27    108.45 o 
  -7   0   1     1758.84     1666.75     96.77 o 
  -6   0   1       23.89       45.05     24.19 o 
  -5   0   1      135.37      142.65     31.70 o 
  -4   0   1      699.37      665.70     45.05 o 
  -3   0   1     1636.03     1678.43     62.57 o 
  -2   0   1     7417.71     7857.42    150.16 o 
  -1   0   1      566.17      502.19     19.19 o 
   0   0   1     2197.82     2470.45     46.30 o 
   1   0   1     5662.01     6245.03     68.06 o 
   2   0   1     2423.53     2549.76     50.37 o 
   3   0   1      107.02      104.07     16.48 o 
   4   0   1     3107.79     3320.99    110.12 o 
   5   0   1      205.54      173.52     36.71 o 
   6   0   1     2443.34     2080.52    103.44 o 
   7   0   1      294.54      367.89     60.90 o 
   8   0   1        5.43       28.36     34.20 o 
   9   0   1      154.54      215.23     56.73 o 
  10   0   1      271.61      225.24     62.57 o 
  11   0   1       14.42       11.68     48.38 o 
 -11   1   1       57.33       29.20     52.56 o 
 -10   1   1      150.76      113.45     54.22 o 
  -9   1   1       11.44       -0.83     36.71 o 
  -8   1   1      517.50      623.15     76.75 o 
  -7   1   1      537.18      451.31     60.90 o 
  -6   1   1     1486.73     1604.19     85.92 o 
  -5   1   1     2676.14     2637.77    101.77 o 
  -4   1   1     1058.58      970.19     54.22 o 
  -3   1   1       56.08       42.54     17.52 o 
  -2   1   1    22524.86    24044.44    389.58 o 
  -1   1   1      748.43      674.92     16.62 o 
   0   1   1      918.60      966.38     27.53 o 
   1   1   1      963.89      985.91     21.07 o 
   2   1   1      750.41      857.39     26.98 o 
   3   1   1     3288.94     3419.97    123.88 o 
   4   1   1     6067.74     5696.48    143.07 o 
   5   1   1       15.83       -1.84     14.44 o 
   6   1   1       97.89      112.62     34.20 o 
   7   1   1       71.93       66.74     35.87 o 
   8   1   1       23.59       18.35     32.53 o 
   9   1   1      978.59      960.18    103.44 o 
  10   1   1      941.41      978.53    111.78 o 
  11   1   1        4.05       19.19     49.22 o 
 -11   2   1      357.67      347.03     81.75 o 
 -10   2   1     1008.41     1092.82    113.45 o 
  -9   2   1        1.00        1.67     36.71 o 
  -8   2   1        0.25       15.02     35.04 o 
  -7   2   1     1287.89     1231.29     83.42 o 
  -6   2   1       25.09       88.43     31.70 o 
  -5   2   1     5634.17     5655.11    156.83 o 
  -4   2   1     9500.07    10058.07    214.39 o 
  -3   2   1       60.07       76.75     20.02 o 
  -2   2   1      404.05      364.73     19.95 o 
  -1   2   1      217.43      274.65     15.03 o 
   0   2   1      745.98      761.23     30.87 o 
   1   2   1      100.17      130.47     15.41 o 
   2   2   1      265.40      245.31     16.53 o 
   3   2   1       72.07       52.06     15.42 o 
   4   2   1     1033.27      930.99     42.96 o 
   5   2   1      102.72       89.39     53.81 o 
   6   2   1     1469.83     1339.47     61.27 o 
   7   2   1      266.44      283.16     41.58 o 
   8   2   1       74.77       87.59     41.71 o 
   9   2   1      505.65      392.08     73.41 o 
  10   2   1      943.92      956.00    110.95 o 
 -11   3   1       52.16       65.07     55.89 o 
 -10   3   1      104.51       86.76     51.72 o 
  -9   3   1      207.85      132.64     51.72 o 
  -8   3   1      202.91      223.57     53.39 o 
  -7   3   1     3249.86     3134.13    131.81 o 
  -6   3   1     2286.69     2037.98     96.77 o 
  -5   3   1      325.60      346.20     44.21 o 
  -4   3   1     2309.28     2380.00     85.92 o 
  -3   3   1     5489.22     6166.20    100.47 o 
  -2   3   1     2983.94     2896.86     56.54 o 
  -1   3   1     6399.28     7076.40    101.47 o 
   0   3   1     1776.35     1625.18     40.08 o 
   1   3   1     1069.50      948.84     55.47 o 
   2   3   1     4312.47     3981.86     55.73 o 
   3   3   1     1269.24     1267.64     30.99 o 
   4   3   1        3.60        1.97     14.49 o 
   5   3   1      764.17      684.06     56.73 o 
   6   3   1      113.68      151.34     31.45 o 
   7   3   1      560.75      487.65     65.90 o 
   8   3   1      186.04      235.58     42.10 o 
   9   3   1        0.33        9.18     40.88 o 
  10   3   1       84.13      147.66     60.90 o 
 -11   4   1       36.72       44.21     52.56 o 
 -10   4   1      148.53      112.62     58.39 o 
  -9   4   1     1469.24     1552.46    111.78 o 
  -8   4   1       54.06      100.94     45.05 o 
  -7   4   1      969.30      895.11     75.08 o 
  -6   4   1      598.76      654.02     63.40 o 
  -5   4   1       25.97       21.69     23.36 o 
  -4   4   1      382.21      416.54     41.29 o 
  -3   4   1      290.24      341.15     55.06 o 
  -2   4   1      985.95     1023.07     36.58 o 
  -1   4   1     1255.72     1130.06     36.44 o 
   0   4   1      145.21      118.52     17.75 o 
   1   4   1     2245.16     2160.52     56.48 o 
   2   4   1      291.71      344.77     18.15 o 
   3   4   1       89.47       77.31     12.75 o 
   4   4   1        9.64       41.71     30.87 o 
   5   4   1     1352.16     1242.93     58.85 o 
   6   4   1      296.04      303.70     39.90 o 
   7   4   1      978.29      974.83     66.26 o 
   8   4   1      344.30      335.37     51.23 o 
   9   4   1      123.75      142.65     58.39 o 
  10   4   1       42.56       52.56     49.22 o 
 -11   5   1      246.01      271.95     78.42 o 
 -10   5   1      101.06       39.21     51.72 o 
  -9   5   1     1477.15     1469.04    108.45 o 
  -8   5   1     1377.61     1421.49     98.44 o 
  -7   5   1        6.39       67.57     37.54 o 
  -6   5   1      274.72      236.22     31.84 o 
  -5   5   1        3.51        6.86     16.15 o 
  -4   5   1     1400.13     1346.70     62.15 o 
  -3   5   1     4883.45     5188.16     99.61 o 
  -2   5   1     5286.43     5511.11    100.95 o 
  -1   5   1     1343.21     1243.66     42.47 o 
   0   5   1      529.82      563.65     38.79 o 
   1   5   1      332.44      339.92     30.82 o 
   2   5   1        1.47       17.81     17.58 o 
   3   5   1        3.93       12.72     19.59 o 
   4   5   1      118.73      121.78     28.62 o 
   5   5   1      920.66      933.40     63.40 o 
   6   5   1      682.75      680.13     86.76 o 
   7   5   1        8.15       23.16     25.65 o 
   8   5   1        7.14       63.14     32.19 o 
   9   5   1        4.63       56.22     36.27 o 
 -10   6   1       12.76       28.92     55.47 o 
  -9   6   1      324.29      446.40     56.31 o 
  -8   6   1      362.11      420.01     45.46 o 
  -7   6   1       84.41      120.08     29.93 o 
  -6   6   1        2.02        1.72     18.80 o 
  -5   6   1      283.10      263.53     50.05 o 
  -4   6   1      521.66      541.48     39.79 o 
  -3   6   1     2702.70     2598.01     72.04 o 
  -2   6   1      581.20      636.56     63.40 o 
  -1   6   1        0.53      -13.04     15.85 o 
   0   6   1      757.49      801.06     55.47 o 
   1   6   1        2.23       14.56     18.78 o 
   2   6   1     1308.52     1351.78     57.12 o 
   3   6   1      967.76     1012.45     87.59 o 
   4   6   1       63.10       58.37     28.24 o 
   5   6   1      535.70      627.33     82.59 o 
   6   6   1       13.79       19.34     25.59 o 
   7   6   1      115.94      141.42     37.26 o 
   8   6   1      528.29      644.32     66.93 o 
   9   6   1       45.85       17.45     40.88 o 
 -10   7   1      120.50      136.60     37.62 o 
  -9   7   1       66.12       88.86     60.90 o 
  -8   7   1       67.97       76.89     29.68 o 
  -7   7   1      209.22      210.32     35.00 o 
  -6   7   1      256.81      266.45     38.33 o 
  -5   7   1     1662.24     1647.55     66.95 o 
  -4   7   1       18.31       27.58     20.64 o 
  -3   7   1     1659.76     1723.34     64.17 o 
  -2   7   1        0.08       -4.33     22.94 o 
  -1   7   1       68.07       81.09     23.24 o 
   0   7   1     2706.78     2717.43     78.10 o 
   1   7   1      883.42      843.50     68.82 o 
   2   7   1      305.98      358.12     42.28 o 
   3   7   1      372.67      395.90     44.65 o 
   4   7   1      642.59      635.95     55.44 o 
   5   7   1        2.02       20.86     40.04 o 
   6   7   1     1551.16     1419.02    144.32 o 
   7   7   1      203.12      286.22     65.90 o 
   8   7   1      393.07      422.00     75.91 o 
 -10   8   1      134.99      239.42     59.23 o 
  -9   8   1        7.99       22.36     37.54 o 
  -8   8   1      439.17      445.04     50.00 o 
  -7   8   1     1203.58     1119.61     66.03 o 
  -6   8   1      141.78      180.68     35.45 o 
  -5   8   1      770.98      816.97     56.63 o 
  -4   8   1      958.97      983.08     57.99 o 
  -3   8   1      135.32      142.02     30.76 o 
  -2   8   1      741.02      719.46     47.98 o 
  -1   8   1       89.17      154.38     32.12 o 
   0   8   1     1175.94     1233.21     59.70 o 
   1   8   1     3258.30     3456.14    307.41 o 
   2   8   1        3.93       16.68     28.42 o 
   3   8   1        5.54       26.64     30.67 o 
   4   8   1      216.52      282.38     89.68 o 
   5   8   1       25.04        4.40     31.06 o 
   6   8   1     1905.92     2069.82     96.10 o 
   7   8   1      446.88      475.31     60.44 o 
  -9   9   1        1.05       84.26     47.55 o 
  -8   9   1      279.12      356.21     68.41 o 
  -7   9   1     1811.83     1908.67    123.46 o 
  -6   9   1       12.72        3.34     38.37 o 
  -5   9   1      270.09      301.98     62.57 o 
  -4   9   1     4544.88     4311.20    166.84 o 
  -3   9   1       78.46      133.47     49.22 o 
  -2   9   1      896.88      944.33     90.09 o 
  -1   9   1       16.21       -1.67     46.72 o 
   0   9   1       13.29        8.46     47.55 o 
   1   9   1      307.73      301.14     44.28 o 
   2   9   1       67.44       92.94     33.46 o 
   3   9   1        5.15       24.73     35.87 o 
   4   9   1      628.64      619.98     60.45 o 
   5   9   1      315.95      318.61     95.52 o 
   6   9   1      106.86      280.47     87.59 o 
  -8  10   1       87.30       46.72     54.22 o 
  -7  10   1      309.36      316.17     70.07 o 
  -6  10   1       47.77        7.51     49.22 o 
  -5  10   1       60.71       29.20     46.72 o 
  -4  10   1     2422.97     2491.79    135.14 o 
  -3  10   1       44.68       45.05     50.05 o 
  -2  10   1      405.54      407.93     74.24 o 
  -1  10   1      130.35       74.24     56.73 o 
   0  10   1        0.50       25.86     55.89 o 
   1  10   1       71.46      105.11     64.23 o 
   2  10   1      366.44      446.30     83.42 o 
   3  10   1      120.06      162.67     71.74 o 
   4  10   1      667.59      871.75    109.28 o 
   5  10   1        1.31       40.04     56.73 o 
  -7  11   1        2.40      -15.02     52.56 o 
  -6  11   1       76.27       82.59     60.06 o 
  -5  11   1      105.70       35.04     56.73 o 
  -4  11   1      560.45      601.47     89.26 o 
  -3  11   1        8.37      -20.86     50.05 o 
  -2  11   1       22.75       -0.83     50.05 o 
  -1  11   1        3.57      -71.74     52.56 o 
   0  11   1      269.87      342.03     83.42 o 
   1  11   1      158.63      175.18     70.91 o 
   2  11   1      278.86      336.19     85.09 o 
   3  11   1       44.89      -39.21     57.56 o 
   4  11   1      225.46      217.73     76.75 o 
  -5  12   1       47.87      -18.35     52.56 o 
  -4  12   1      104.72       65.90     64.23 o 
  -3  12   1      138.52       58.39     66.74 o 
  -2  12   1      118.74      -30.87     59.23 o 
  -1  12   1      228.56      163.51     76.75 o 
   0  12   1      174.78      145.99     79.25 o 
   1  12   1      142.87      123.46     77.58 o 
   2  12   1      443.15      667.37    109.28 o 
  -3 -12   2       80.75       75.08     59.23 o 
  -2 -12   2       64.72       60.06     56.73 o 
  -1 -12   2        0.03       66.74     52.56 o 
   0 -12   2       13.57        9.18     50.05 o 
   1 -12   2       12.06       57.56     56.73 o 
  -5 -11   2       96.65      206.98    101.77 o 
  -4 -11   2      132.25      183.18     45.24 o 
  -3 -11   2        0.36        2.09     33.61 o 
  -2 -11   2       26.66       38.40     35.85 o 
  -1 -11   2        0.37       -8.47     33.91 o 
   0 -11   2      464.40      583.73     61.00 o 
   1 -11   2      817.01      727.63     63.11 o 
   2 -11   2      258.89      340.36     69.24 o 
   3 -11   2      433.40      372.89     73.41 o 
   4 -11   2       79.79      122.63     58.39 o 
   5 -11   2      411.83      389.58     79.25 o 
   6 -11   2      299.06      403.76     83.42 o 
   7 -11   2       88.43      146.82     67.57 o 
  -6 -10   2        0.76        4.98     56.31 o 
  -5 -10   2       40.57       84.09     57.14 o 
  -4 -10   2       67.83       93.03     41.71 o 
  -3 -10   2      332.24      307.28     47.74 o 
  -2 -10   2      437.86      483.63     54.23 o 
  -1 -10   2        2.00       19.61     33.73 o 
   0 -10   2      291.93      272.88     45.37 o 
   1 -10   2      720.65      681.21     57.18 o 
   2 -10   2       27.03      -12.93     27.42 o 
   3 -10   2       15.86       43.55     30.66 o 
   4 -10   2       32.43       45.50     32.04 o 
   5 -10   2      362.73      400.42     77.58 o 
   6 -10   2      493.67      533.06     88.43 o 
   7 -10   2      664.10      832.54    107.61 o 
   8 -10   2        2.68        7.51     57.56 o 
  -7  -9   2       12.47       50.62     47.13 o 
  -6  -9   2       20.02       30.93     58.81 o 
  -5  -9   2       95.36      135.77     92.60 o 
  -4  -9   2      524.70      514.31     54.85 o 
  -3  -9   2       23.45       -3.58     27.39 o 
  -2  -9   2     1698.26     1573.69     74.80 o 
  -1  -9   2     2425.73     2420.99     90.23 o 
   0  -9   2      260.70      175.89     38.02 o 
   1  -9   2        7.91       43.53     55.06 o 
   2  -9   2      114.52       67.29     31.25 o 
   3  -9   2      201.00      186.34     35.99 o 
   4  -9   2      944.49      967.37     98.44 o 
   5  -9   2      211.62      201.94     37.77 o 
   6  -9   2      138.08      201.44     60.06 o 
   7  -9   2       94.51      153.38     37.07 o 
   8  -9   2       63.05       28.36     55.89 o 
   9  -9   2        2.33        8.34     61.73 o 
  -8  -8   2       73.43      188.53     65.07 o 
  -7  -8   2        7.47       33.66     54.64 o 
  -6  -8   2        1.94       39.07     31.20 o 
  -5  -8   2      217.28      237.58     41.83 o 
  -4  -8   2      659.72      696.73     58.39 o 
  -3  -8   2       26.73       16.66     28.30 o 
  -2  -8   2      163.89      199.91     37.16 o 
  -1  -8   2      206.64      201.31     37.70 o 
   0  -8   2      422.20      406.99     44.23 o 
   1  -8   2      863.67      911.44     53.64 o 
   2  -8   2     1506.96     1371.57     60.45 o 
   3  -8   2       15.32        7.89     22.44 o 
   4  -8   2     1123.89     1080.05     58.79 o 
   5  -8   2      624.24      675.12     51.51 o 
   6  -8   2      489.74      488.98     48.06 o 
   7  -8   2        0.87       21.48     25.31 o 
   8  -8   2      525.28      494.96     53.91 o 
   9  -8   2      200.16      238.23     42.09 o 
  -9  -7   2       58.53      149.73     46.76 o 
  -8  -7   2       62.39      155.08     44.26 o 
  -7  -7   2      466.92      478.87     56.77 o 
  -6  -7   2      639.63      744.77    140.56 o 
  -5  -7   2        0.94      -24.48     30.03 o 
  -4  -7   2      172.36      144.30     34.50 o 
  -3  -7   2      107.78      108.84     30.52 o 
  -2  -7   2       94.31      100.83     29.44 o 
  -1  -7   2      344.46      314.82     38.61 o 
   0  -7   2      931.83     1018.20     52.20 o 
   1  -7   2     1230.23     1156.54     61.31 o 
   2  -7   2     1837.17     1815.98     63.54 o 
   3  -7   2       72.99       76.66     24.45 o 
   4  -7   2      757.00      797.13     48.10 o 
   5  -7   2      492.54      435.24     42.85 o 
   6  -7   2      140.18      140.50     30.87 o 
   7  -7   2      322.25      391.45     62.57 o 
   8  -7   2     1075.73      964.70     60.15 o 
   9  -7   2       30.63       91.82     29.29 o 
  10  -7   2      346.82      434.78     78.42 o 
  -9  -6   2       77.79       44.21     54.22 o 
  -8  -6   2      184.37      238.78     45.42 o 
  -7  -6   2      676.36      772.24     66.31 o 
  -6  -6   2      452.53      455.93     49.97 o 
  -5  -6   2        0.24       39.53     26.83 o 
  -4  -6   2      667.07      651.81     79.67 o 
  -3  -6   2       96.18      108.31     36.71 o 
  -2  -6   2     1948.40     2108.91     69.26 o 
  -1  -6   2     6215.02     6330.44    122.49 o 
   0  -6   2     2581.89     2553.04     70.77 o 
   1  -6   2      292.99      276.85     28.86 o 
   2  -6   2     1056.48      955.37     43.67 o 
   3  -6   2      410.47      440.37     34.68 o 
   4  -6   2      299.33      255.02     48.80 o 
   5  -6   2      314.31      347.61     36.22 o 
   6  -6   2      122.40      115.67     26.45 o 
   7  -6   2        4.28      -15.85     35.04 o 
   8  -6   2     1303.26     1207.94    110.12 o 
   9  -6   2      118.98       87.59     57.56 o 
  10  -6   2        1.40        9.18     51.72 o 
 -10  -5   2       19.53       75.91     56.73 o 
  -9  -5   2      426.65      505.53     89.26 o 
  -8  -5   2      419.67      399.59     74.24 o 
  -7  -5   2      299.80      338.69     64.23 o 
  -6  -5   2      242.99      263.10     39.47 o 
  -5  -5   2      232.00      240.95     36.24 o 
  -4  -5   2       65.63       69.64     23.29 o 
  -3  -5   2      531.89      613.94     40.69 o 
  -2  -5   2     3081.44     2949.87     75.06 o 
  -1  -5   2     8083.03     7836.46    131.15 o 
   0  -5   2     1921.68     1784.98     53.09 o 
   1  -5   2      388.97      386.53     27.85 o 
   2  -5   2     1568.24     1496.51     79.67 o 
   3  -5   2     2086.36     2005.43     58.49 o 
   4  -5   2       55.37       63.76     18.52 o 
   5  -5   2     2025.77     1549.13     89.26 o 
   6  -5   2       31.04       30.03     30.87 o 
   7  -5   2      533.26      521.38     75.08 o 
   8  -5   2       99.59       72.58     45.88 o 
   9  -5   2        0.36       42.54     50.05 o 
  10  -5   2      176.93      139.31     65.90 o 
 -10  -4   2       35.39       29.20     45.88 o 
  -9  -4   2      742.14      620.65     90.09 o 
  -8  -4   2     1334.74     1256.32     98.44 o 
  -7  -4   2      143.37      131.69     34.65 o 
  -6  -4   2       20.76       22.11     23.01 o 
  -5  -4   2       66.17       71.78     25.06 o 
  -4  -4   2      441.57      418.90     35.39 o 
  -3  -4   2    16320.70    17208.39    234.86 o 
  -2  -4   2     4165.83     4102.19     92.18 o 
  -1  -4   2     1945.19     1880.56     51.49 o 
   0  -4   2      226.38      209.56     22.94 o 
   1  -4   2      279.85      305.76     22.37 o 
   2  -4   2     5961.74     5755.63     96.35 o 
   3  -4   2    19650.92    20974.95    263.65 o 
   4  -4   2      684.73      659.03     55.89 o 
   5  -4   2      763.46      758.30     67.57 o 
   6  -4   2      339.45      351.20     57.56 o 
   7  -4   2      429.08      433.79     69.24 o 
   8  -4   2     1141.13     1270.50    110.95 o 
   9  -4   2     1183.38     1101.16    112.62 o 
  10  -4   2       37.57       68.41     56.73 o 
 -11  -3   2      497.80      475.50     96.77 o 
 -10  -3   2      517.35      478.84     87.59 o 
  -9  -3   2        2.69       14.18     35.87 o 
  -8  -3   2      183.77      178.52     46.72 o 
  -7  -3   2      136.31      120.13     40.04 o 
  -5  -3   2     4239.22     4095.47     98.32 o 
  -4  -3   2      233.94      221.78     27.39 o 
  -3  -3   2     2722.09     2804.22     47.10 o 
  -2  -3   2      761.39      862.13     23.93 o 
  -1  -3   2       60.05       44.40     10.78 o 
   0  -3   2       53.92       53.57     13.22 o 
   1  -3   2      158.41      190.68     19.19 o 
   2  -3   2      199.56      234.41     32.53 o 
   3  -3   2    11573.75    12388.02    256.94 o 
   4  -3   2      783.69      847.56     59.23 o 
   5  -3   2      339.35      319.50     49.22 o 
   6  -3   2     1877.90     1725.15     98.44 o 
   7  -3   2      374.14      387.07     64.23 o 
   8  -3   2     1157.57     1200.43    107.61 o 
   9  -3   2     1049.73     1131.19    115.96 o 
  10  -3   2       36.85       11.68     50.89 o 
  11  -3   2       42.91       61.73     60.90 o 
 -11  -2   2       47.46       23.36     54.22 o 
 -10  -2   2      285.65      257.77     66.74 o 
  -9  -2   2      150.83      115.96     49.22 o 
  -8  -2   2      914.51      911.79     88.43 o 
  -7  -2   2     1060.89      900.95     80.92 o 
  -6  -2   2      259.22      228.57     45.88 o 
  -5  -2   2     8259.39     7928.33    207.72 o 
  -4  -2   2     2717.92     2763.68     69.75 o 
  -3  -2   2       16.01       40.88     13.83 o 
  -2  -2   2    76981.62    82718.08    709.22 o 
  -1  -2   2     1519.06     1433.02     26.97 o 
   0  -2   2      295.41      339.79     14.14 o 
   1  -2   2     2236.69     2094.39     88.43 o 
   2  -2   2      702.23      704.91     42.54 o 
   3  -2   2     3218.66     3084.07     99.27 o 
   4  -2   2     1954.72     1923.69     85.92 o 
   5  -2   2      308.60      281.96     45.88 o 
   6  -2   2     3809.71     3867.40    149.32 o 
   7  -2   2     1006.10     1016.07     83.42 o 
   8  -2   2      202.17      176.85     51.72 o 
   9  -2   2       59.81       35.87     46.72 o 
  10  -2   2        3.06      -13.35     47.55 o 
  11  -2   2       88.59       -3.34     55.06 o 
 -11  -1   2       49.49       97.60     53.39 o 
 -10  -1   2      232.50      214.39     61.73 o 
  -9  -1   2      105.18      104.28     44.21 o 
  -8  -1   2     1694.40     1484.06     97.60 o 
  -7  -1   2      772.80      649.02     67.57 o 
  -6  -1   2      366.86      296.14     46.72 o 
  -5  -1   2     1734.56     1674.26     80.08 o 
  -4  -1   2       59.86       49.22     22.52 o 
  -3  -1   2      478.16      601.47     40.04 o 
  -2  -1   2     1038.79     1056.11     47.55 o 
  -1  -1   2     9525.28    10175.54    126.62 o 
   0  -1   2      903.21     1050.22     27.71 o 
   1  -1   2     1159.52     1080.52     31.84 o 
   2  -1   2      112.74       67.28     14.75 o 
   3  -1   2     2580.80     2671.97     90.93 o 
   4  -1   2     4038.60     3962.50    126.80 o 
   5  -1   2     1016.05     1127.85     71.74 o 
   6  -1   2     3205.90     3266.77    134.31 o 
   7  -1   2      552.56      496.35     68.41 o 
   8  -1   2       30.40       30.87     34.20 o 
   9  -1   2        9.42       54.22     43.38 o 
  10  -1   2      205.65      266.95     71.74 o 
  11  -1   2       48.89      167.68     66.74 o 
 -11   0   2       42.40        2.50     44.21 o 
 -10   0   2      309.72      262.78     66.74 o 
  -9   0   2     1002.10      887.60     93.43 o 
  -8   0   2      238.38      250.26     54.22 o 
  -7   0   2      336.27      289.47     52.56 o 
  -6   0   2        8.92        3.34     18.35 o 
  -5   0   2      216.12      229.41     36.71 o 
  -4   0   2      835.61      714.08     46.72 o 
  -2   0   2     4055.84     4024.23     91.76 o 
  -1   0   2       85.20       80.08     11.68 o 
   0   0   2      161.18      180.67      8.77 o 
   1   0   2     1166.29     1308.06     25.63 o 
   2   0   2      740.77      691.88     23.09 o 
   3   0   2      352.30      408.29     21.91 o 
   4   0   2     1446.31     1348.49     48.05 o 
   5   0   2       23.25       -2.50     19.19 o 
   6   0   2      329.09      372.89     55.06 o 
   7   0   2        7.88       34.20     27.53 o 
   8   0   2      107.72      117.62     45.05 o 
   9   0   2      544.60      608.14     86.76 o 
  10   0   2     1181.75     1105.33    118.46 o 
  11   0   2      245.78      271.12     77.58 o 
 -11   1   2      189.30      192.70     60.90 o 
 -10   1   2      941.44      961.84    104.28 o 
  -9   1   2      360.64      368.72     66.74 o 
  -8   1   2       60.25       54.22     35.87 o 
  -7   1   2      107.95      174.35     43.38 o 
  -6   1   2      520.11      523.88     55.89 o 
  -5   1   2     1105.43     1043.60     61.73 o 
  -4   1   2     1935.25     1800.23     71.74 o 
  -3   1   2       50.84       32.53     15.85 o 
  -2   1   2     2136.16     2198.14     57.56 o 
  -1   1   2      667.40      689.88     16.80 o 
   0   1   2     1081.56     1182.56     32.95 o 
   1   1   2     6627.04     7139.82     79.70 o 
   2   1   2      586.71      620.22     25.27 o 
   3   1   2      825.27      759.64     28.00 o 
   4   1   2     4429.53     4636.93     96.69 o 
   5   1   2      598.79      522.71     39.52 o 
   6   1   2      408.74      397.92     40.69 o 
   7   1   2      252.51      265.28     56.73 o 
   8   1   2      107.42      105.94     42.54 o 
   9   1   2      267.97      285.30     66.74 o 
  10   1   2      990.93      910.12    110.12 o 
 -11   2   2      177.95      183.53     66.74 o 
 -10   2   2        0.59        7.51     42.54 o 
  -9   2   2      246.45      248.59     58.39 o 
  -8   2   2       50.94       48.38     34.20 o 
  -7   2   2     2951.26     2646.11    118.46 o 
  -6   2   2     3997.32     3915.78    135.14 o 
  -5   2   2       30.68       15.85     20.02 o 
  -4   2   2     3643.81     3817.35    109.28 o 
  -3   2   2     4317.85     4427.99    105.11 o 
  -2   2   2       11.05       16.43     12.10 o 
  -1   2   2      891.59      852.72     21.69 o 
   0   2   2      898.37      870.92     23.93 o 
   1   2   2       21.27       26.71      8.69 o 
   2   2   2     1366.13     1164.93     52.61 o 
   3   2   2     3291.01     3198.75     62.83 o 
   4   2   2       89.74      120.17     23.25 o 
   5   2   2      361.59      323.22     52.56 o 
   6   2   2      603.66      574.41     47.09 o 
   7   2   2      470.84      390.91     46.23 o 
   8   2   2      677.93      722.43     88.43 o 
   9   2   2       58.19       78.42     46.72 o 
  10   2   2      189.12      165.17     62.57 o 
 -11   3   2       16.42       35.87     51.72 o 
 -10   3   2      231.20      279.46     67.57 o 
  -9   3   2      310.12      308.66     63.40 o 
  -8   3   2     1273.41     1328.90     94.27 o 
  -7   3   2      878.25      910.96     73.41 o 
  -6   3   2     4175.75     4089.30    137.64 o 
  -5   3   2      161.34      197.71     35.04 o 
  -4   3   2     3459.92     3827.15    102.19 o 
  -3   3   2      305.63      239.99     69.66 o 
  -2   3   2     3519.55     3490.78    147.66 o 
  -1   3   2     4076.09     3850.65    103.02 o 
   0   3   2      530.69      465.90     51.72 o 
   1   3   2      178.17      193.44     18.88 o 
   2   3   2     1604.36     1492.98     41.43 o 
   3   3   2     1073.13     1107.88     33.31 o 
   4   3   2       14.45       17.65     12.76 o 
   5   3   2     4083.89     3894.71    101.44 o 
   6   3   2     1357.86     1283.50     67.99 o 
   7   3   2      106.00      152.88     42.13 o 
   8   3   2       75.45       97.57     35.45 o 
   9   3   2      258.88      211.06     61.73 o 
  10   3   2      179.31      180.19     66.74 o 
 -11   4   2      299.66      255.27     73.41 o 
 -10   4   2       36.64      -11.68     43.38 o 
  -9   4   2      567.61      519.71     77.58 o 
  -8   4   2     2482.03     2621.92    128.47 o 
  -7   4   2        0.65        0.00     29.20 o 
  -6   4   2       39.96       54.22     27.53 o 
  -5   4   2      109.74      129.42     23.40 o 
  -4   4   2      133.80      116.87     25.44 o 
  -3   4   2     4316.20     4656.87     85.85 o 
  -2   4   2     2111.76     2329.07     53.72 o 
  -1   4   2      285.56      265.66     19.91 o 
   0   4   2      479.87      468.98     25.39 o 
   1   4   2      413.52      483.32     68.41 o 
   2   4   2       38.26       64.46     12.48 o 
   3   4   2      759.98      680.20     28.36 o 
   4   4   2      854.75      820.09    154.33 o 
   5   4   2     2655.65     2461.17     83.46 o 
   6   4   2      575.71      577.58     73.41 o 
   7   4   2        3.05       30.78     25.84 o 
   8   4   2      106.98      107.07     37.15 o 
   9   4   2       28.22       65.66     38.23 o 
 -11   5   2      840.45      792.50    105.94 o 
 -10   5   2      802.33      920.97    104.28 o 
  -9   5   2       60.98       80.92     45.05 o 
  -8   5   2      542.77      591.45     74.24 o 
  -7   5   2        0.24       -3.80     46.72 o 
  -6   5   2     1058.46      960.24     50.05 o 
  -5   5   2     2563.56     2564.92    160.17 o 
  -4   5   2       56.34       85.86     20.19 o 
  -3   5   2      752.92      722.45     36.48 o 
  -2   5   2     1998.05     1847.56     79.25 o 
  -1   5   2      311.46      351.16     26.08 o 
   0   5   2     2168.44     2380.75     60.85 o 
   1   5   2     1357.18     1355.09     49.07 o 
   2   5   2      517.86      484.88     37.17 o 
   3   5   2     2783.45     2504.21     75.92 o 
   4   5   2     1014.78      947.96     56.04 o 
   5   5   2      775.38      740.92     55.35 o 
   6   5   2       67.80      110.00     33.37 o 
   7   5   2        0.47       48.77     30.87 o 
   8   5   2      186.09      208.70     46.10 o 
   9   5   2      111.91      135.33     96.77 o 
 -11   6   2      401.70      435.75     53.06 o 
 -10   6   2      336.42      362.83     49.04 o 
  -9   6   2       52.39       65.07     39.62 o 
  -8   6   2       33.17       26.67     35.87 o 
  -7   6   2      389.16      461.10     45.37 o 
  -6   6   2        6.97       -9.36     19.16 o 
  -5   6   2     6268.78     6199.85    169.34 o 
  -4   6   2      196.97      262.56     31.46 o 
  -3   6   2     1086.57     1061.66     46.43 o 
  -2   6   2       83.52      102.06     35.45 o 
  -1   6   2      117.71       88.37     20.59 o 
   0   6   2      156.66      176.36     26.08 o 
   1   6   2     2523.23     2349.56     70.16 o 
   2   6   2        2.87       42.99     28.78 o 
   3   6   2      331.44      252.97     36.27 o 
   4   6   2      744.43      867.58     90.93 o 
   5   6   2       44.07       40.22     32.95 o 
   6   6   2      169.36      135.26     34.50 o 
   7   6   2      174.54      257.61     59.23 o 
   8   6   2       40.51       70.61     37.63 o 
 -10   7   2       50.52      146.82     44.21 o 
  -9   7   2        3.07       32.16     28.06 o 
  -8   7   2      197.88      230.77     38.63 o 
  -7   7   2      692.87      853.42    111.37 o 
  -6   7   2      830.99      840.28     54.75 o 
  -5   7   2     5028.83     5178.56    119.90 o 
  -4   7   2      507.33      533.20     44.21 o 
  -3   7   2      731.07      706.52     43.49 o 
  -2   7   2      193.35      164.14     26.06 o 
  -1   7   2      204.79      148.54     32.95 o 
   0   7   2     3413.75     3274.27     85.77 o 
   1   7   2     2132.80     2042.73     71.21 o 
   2   7   2       17.62        4.81     24.03 o 
   3   7   2       52.28       67.57     28.70 o 
   4   7   2      328.06      256.10     66.74 o 
   5   7   2       64.40       55.89     30.46 o 
   6   7   2      805.14      841.02     87.17 o 
   7   7   2      832.63      940.35     76.35 o 
   8   7   2       51.69      109.59     42.52 o 
 -10   8   2      524.57      590.62     83.42 o 
  -9   8   2      162.96      217.73     57.56 o 
  -8   8   2       21.71        7.51     32.53 o 
  -7   8   2      668.85      874.25     91.76 o 
  -6   8   2      594.24      769.14     86.76 o 
  -5   8   2      186.22      184.36     51.72 o 
  -4   8   2      125.40      105.11     44.21 o 
  -3   8   2      226.35      240.25     53.39 o 
  -2   8   2     1333.06     1479.89     98.44 o 
  -1   8   2     2657.67     2573.54    127.63 o 
   0   8   2      404.57      373.73     73.41 o 
   1   8   2       48.91       24.19     55.06 o 
   2   8   2        7.49       -5.94     28.39 o 
   3   8   2        7.96       16.08     37.54 o 
   4   8   2      762.07      785.41     62.95 o 
   5   8   2      141.53      155.64     40.04 o 
   6   8   2      280.25      428.65     88.43 o 
   7   8   2      342.90      408.76     58.91 o 
  -9   9   2      331.23      474.67     81.75 o 
  -8   9   2        0.31       71.74     46.72 o 
  -7   9   2      557.22      575.60     86.76 o 
  -6   9   2       73.34       43.38     46.72 o 
  -5   9   2      511.98      575.60     81.75 o 
  -4   9   2      931.52      999.38     95.10 o 
  -3   9   2      148.32      227.74     55.89 o 
  -2   9   2      521.58      493.85     76.75 o 
  -1   9   2      962.73      963.51     96.77 o 
   0   9   2       28.51       61.73     54.22 o 
   1   9   2      325.84      407.09     80.92 o 
   2   9   2     1184.34     1240.47    119.29 o 
   3   9   2      111.85      114.29     65.07 o 
   4   9   2      552.42      568.10     94.27 o 
   5   9   2      142.15      272.79     76.75 o 
   6   9   2       26.09       26.69     56.73 o 
  -8  10   2        1.13       70.91     56.73 o 
  -7  10   2       10.24        0.83     47.55 o 
  -6  10   2     1180.40     1249.65    118.46 o 
  -5  10   2      433.50      343.69     73.41 o 
  -4  10   2     1132.74     1302.20    101.77 o 
  -3  10   2      507.42      548.08     84.26 o 
  -2  10   2       15.92      -28.36     44.21 o 
  -1  10   2       17.14       -6.67     48.38 o 
   0  10   2      153.73      192.70     70.91 o 
   1  10   2      285.22      226.91     80.08 o 
   2  10   2     1028.96     1195.42    120.96 o 
   3  10   2      318.19      464.65     94.27 o 
   4  10   2       33.77       16.68     51.72 o 
   5  10   2        0.60       82.59     64.23 o 
  -7  11   2        3.00       97.60     60.90 o 
  -6  11   2      648.20      606.47     97.60 o 
  -5  11   2      117.85      110.95     60.90 o 
  -4  11   2       79.73      107.61     55.89 o 
  -3  11   2       49.19       27.53     48.38 o 
  -2  11   2       30.39      -70.07     46.72 o 
  -1  11   2       59.80       14.18     60.06 o 
   0  11   2      719.33      855.07    114.29 o 
   1  11   2        2.67        6.67     66.74 o 
   2  11   2      531.92      628.16    103.44 o 
   3  11   2      190.24      176.02     77.58 o 
   4  11   2       81.93      112.62     65.90 o 
  -5  12   2        0.89      -12.51     55.06 o 
  -4  12   2       28.37       10.84     59.23 o 
  -3  12   2      131.76       52.56     66.74 o 
  -2  12   2      117.40       93.43     72.58 o 
  -1  12   2       48.65      171.85     72.58 o 
   0  12   2       56.22       71.74     76.75 o 
   1  12   2        3.25       18.35     75.91 o 
  -3 -12   3        7.52       -4.17     51.72 o 
  -2 -12   3       24.52       23.36     55.89 o 
  -1 -12   3        1.36       20.02     51.72 o 
   0 -12   3        8.70      115.12     61.73 o 
   1 -12   3      295.47      347.03     76.75 o 
   2 -12   3       56.14      114.29     63.40 o 
   3 -12   3      146.23      218.56     74.24 o 
   4 -12   3        8.29       42.54     55.06 o 
   5 -12   3       11.86       65.07     60.90 o 
  -5 -11   3       73.67      159.26    132.64 o 
  -4 -11   3       18.23       34.20     50.05 o 
  -3 -11   3      159.84      163.51     63.40 o 
  -2 -11   3      285.31      347.87     73.41 o 
  -1 -11   3       17.34       58.39     51.72 o 
   0 -11   3      114.78      129.30     57.56 o 
   1 -11   3      755.11      940.15    103.44 o 
   2 -11   3      344.61      392.91     75.91 o 
   3 -11   3       12.11       24.19     50.05 o 
   4 -11   3       23.65       13.35     50.05 o 
   5 -11   3       17.47       -2.50     52.56 o 
   6 -11   3      116.37      246.93     75.91 o 
  -6 -10   3        6.90       23.53     92.18 o 
  -5 -10   3        2.70       81.71     36.84 o 
  -4 -10   3      156.46      136.61     47.97 o 
  -3 -10   3      100.32       66.32     35.39 o 
  -2 -10   3      648.84      683.48     79.25 o 
  -1 -10   3      831.57      926.73    141.40 o 
   0 -10   3        0.47      -23.36     38.37 o 
   1 -10   3       11.47       42.54     45.88 o 
   2 -10   3       18.37       40.04     41.71 o 
   3 -10   3        0.05       20.02     43.38 o 
   4 -10   3     1250.71     1288.85    113.45 o 
   5 -10   3      709.91      663.20     92.60 o 
   6 -10   3        0.62       45.88     57.56 o 
   7 -10   3      218.66      187.70     70.91 o 
   8 -10   3       36.17       86.76     65.90 o 
  -7  -9   3       11.26       44.02     37.96 o 
  -6  -9   3       44.65       94.68     65.49 o 
  -5  -9   3       85.21       87.48     32.70 o 
  -4  -9   3     1067.37     1074.22     70.18 o 
  -3  -9   3      948.74      893.03     62.32 o 
  -2  -9   3       94.60       62.61     32.14 o 
  -1  -9   3      375.61      437.95     49.54 o 
   0  -9   3      645.09      579.91     52.49 o 
   1  -9   3      437.91      429.97     47.09 o 
   2  -9   3      426.22      397.05     65.49 o 
   3  -9   3      321.33      351.68     44.63 o 
   4  -9   3       69.20       93.43     50.05 o 
   5  -9   3      507.92      455.48     78.42 o 
   6  -9   3      105.19      106.78     55.89 o 
   7  -9   3        6.37      137.64     62.57 o 
   8  -9   3      265.73      287.80     80.08 o 
  -8  -8   3       62.71      170.16     48.38 o 
  -7  -8   3       17.97       57.52     38.02 o 
  -6  -8   3      619.38      699.56     64.26 o 
  -5  -8   3       15.45       16.00     31.28 o 
  -4  -8   3      120.42      150.16     35.39 o 
  -3  -8   3      902.84      872.79     59.61 o 
  -2  -8   3        0.03        3.83     26.72 o 
  -1  -8   3      758.05      768.00     55.13 o 
   0  -8   3      375.28      365.29     42.52 o 
   1  -8   3      244.03      251.78     36.19 o 
   2  -8   3     2197.48     2087.17     72.88 o 
   3  -8   3      384.47      418.30     51.72 o 
   4  -8   3      321.06      362.75     41.48 o 
   5  -8   3      950.47      971.78     56.47 o 
   6  -8   3      285.13      213.68     52.56 o 
   7  -8   3      860.92     1075.30    111.78 o 
   8  -8   3      358.16      435.46     88.43 o 
   9  -8   3       47.82      -12.51     53.39 o 
  -9  -7   3        4.80      125.97     81.75 o 
  -8  -7   3      723.84      761.87     72.55 o 
  -7  -7   3       73.53       86.99     69.24 o 
  -6  -7   3      957.94     1087.78    141.40 o 
  -5  -7   3       65.02       35.84     27.64 o 
  -4  -7   3       41.08       81.40     28.89 o 
  -3  -7   3        3.66       35.67     26.80 o 
  -2  -7   3        8.65       -2.09     23.77 o 
  -1  -7   3      964.76      849.75     50.37 o 
   0  -7   3     2760.05     2739.02     80.75 o 
   1  -7   3       48.56       60.90     35.87 o 
   2  -7   3     4017.47     4094.18     95.61 o 
   3  -7   3      132.99      188.41     30.07 o 
   4  -7   3      456.70      412.56     39.17 o 
   5  -7   3       46.85       88.84     27.15 o 
   6  -7   3     1124.69     1041.66     57.88 o 
   7  -7   3      826.85      773.08     55.88 o 
   8  -7   3      646.61      580.13     80.92 o 
   9  -7   3       99.39       94.27     59.23 o 
  -9  -6   3       84.70      115.12     66.74 o 
  -7  -6   3       24.81       -4.42     27.06 o 
  -6  -6   3      167.52      231.05     39.22 o 
  -5  -6   3       18.27       14.21     30.03 o 
  -4  -6   3      163.55      190.45     43.80 o 
  -3  -6   3     2326.11     2244.35     72.89 o 
  -2  -6   3     1206.08     1112.05     50.82 o 
  -1  -6   3        1.95       12.93     18.44 o 
   0  -6   3     3452.09     3170.92     77.88 o 
   1  -6   3      679.59      689.03     37.68 o 
   2  -6   3     2364.07     2600.99     69.52 o 
   3  -6   3     2948.73     2977.62    127.63 o 
   4  -6   3       94.31       88.27     23.15 o 
   5  -6   3     1564.56     1614.13     61.85 o 
   6  -6   3       70.53       95.35     43.38 o 
   7  -6   3      244.16      236.08     59.23 o 
   8  -6   3      224.44      157.67     63.40 o 
   9  -6   3        4.37        0.83     50.89 o 
  10  -6   3       49.39       35.04     59.23 o 
 -10  -5   3       98.45      145.99     64.23 o 
  -9  -5   3      259.76      268.62     71.74 o 
  -8  -5   3      432.44      479.67     85.92 o 
  -7  -5   3      189.93      211.78     38.92 o 
  -6  -5   3       13.30       24.59     36.71 o 
  -5  -5   3      786.04      839.24    127.63 o 
  -4  -5   3      933.60      848.40     68.82 o 
  -3  -5   3    20245.74    21289.21    284.79 o 
  -2  -5   3     1092.49     1096.80     45.46 o 
  -1  -5   3      311.45      361.02     29.46 o 
   0  -5   3     1383.21     1332.74     46.30 o 
   1  -5   3        1.97       -8.22     12.01 o 
   2  -5   3      101.91       81.10     17.43 o 
   3  -5   3     7628.48     7327.26    218.15 o 
   4  -5   3     1183.06     1130.35     47.10 o 
   5  -5   3      314.01      311.16     54.22 o 
   6  -5   3      667.91      658.19     78.42 o 
   7  -5   3        1.33      -15.85     35.87 o 
   8  -5   3      303.86      395.42     78.42 o 
   9  -5   3      901.92      943.49    114.29 o 
  10  -5   3       19.64       30.87     57.56 o 
 -10  -4   3      156.95      141.82     62.57 o 
  -9  -4   3      114.90      111.78     55.89 o 
  -8  -4   3       24.78       25.03     37.54 o 
  -7  -4   3        1.60        5.01     38.37 o 
  -6  -4   3       11.71       25.33     23.99 o 
  -5  -4   3     1821.67     1674.91    261.94 o 
  -4  -4   3    16734.02    17541.06    227.66 o 
  -3  -4   3      588.12      591.10     25.40 o 
  -2  -4   3     3144.04     3204.35     53.91 o 
  -1  -4   3      953.84      939.94     28.40 o 
   0  -4   3       77.39       81.93     13.59 o 
   1  -4   3      724.59      728.53     33.37 o 
   2  -4   3      232.79      295.25     35.04 o 
   3  -4   3     5750.85     5864.50    163.51 o 
   4  -4   3      916.30      921.80     68.41 o 
   5  -4   3        8.72       15.02     29.20 o 
   6  -4   3      161.73      115.12     44.21 o 
   7  -4   3      148.49      168.51     51.72 o 
   8  -4   3      290.87      298.65     70.07 o 
   9  -4   3     2359.32     2237.35    143.48 o 
  10  -4   3       79.63       60.06     54.22 o 
 -11  -3   3        7.83      -32.53     55.06 o 
 -10  -3   3      155.69      183.53     65.90 o 
  -9  -3   3       16.85       64.23     44.21 o 
  -8  -3   3      312.58      277.79     60.90 o 
  -7  -3   3      333.34      342.86     63.40 o 
  -6  -3   3       15.93       52.56     34.20 o 
  -5  -3   3     3170.04     2973.12    123.46 o 
  -4  -3   3     2377.83     2467.95     47.06 o 
  -3  -3   3      622.21      638.33     23.17 o 
  -2  -3   3     8362.99     8972.56    102.33 o 
  -1  -3   3     1409.77     1465.89     31.43 o 
   0  -3   3      449.66      455.01     19.22 o 
   1  -3   3     4247.69     4357.41     72.67 o 
   2  -3   3     1232.77      981.87     56.73 o 
   3  -3   3      179.46      156.00     34.20 o 
   4  -3   3      252.80      366.22     48.38 o 
   5  -3   3      251.40      227.74     44.21 o 
   6  -3   3     1601.41     1629.21     97.60 o 
   7  -3   3     2367.83     2290.74    126.80 o 
   8  -3   3        6.81       -6.67     35.87 o 
   9  -3   3      836.62      710.75    100.11 o 
  10  -3   3       19.56        6.67     54.22 o 
 -11  -2   3        0.09      -17.52     49.22 o 
 -10  -2   3      171.87      185.19     64.23 o 
  -9  -2   3      199.43      150.99     49.22 o 
  -8  -2   3      126.07       61.73     35.87 o 
  -7  -2   3     1533.58     1504.92     93.43 o 
  -5  -2   3      373.62      374.56     50.89 o 
  -4  -2   3      130.60      130.97     30.87 o 
  -3  -2   3       63.81       31.70     20.86 o 
  -2  -2   3     5187.32     5309.50     85.70 o 
  -1  -2   3     2369.96     2495.28     53.92 o 
   0  -2   3      510.35      539.45     40.04 o 
   1  -2   3        6.54       11.95     13.12 o 
   2  -2   3      129.12      105.65     18.85 o 
   3  -2   3     3591.01     3811.51    117.62 o 
   4  -2   3     1093.66      903.45     62.57 o 
   5  -2   3     3067.87     3036.52    124.30 o 
   6  -2   3      335.13      296.14     55.06 o 
   7  -2   3     1466.86     1340.58     96.77 o 
   8  -2   3       29.28       49.22     39.21 o 
   9  -2   3       29.67      -15.02     36.71 o 
  10  -2   3      108.20      110.12     55.89 o 
 -11  -1   3       82.67       99.27     59.23 o 
 -10  -1   3      610.95      452.98     77.58 o 
  -9  -1   3     1055.61      986.04     97.60 o 
  -8  -1   3        2.80       -8.34     25.86 o 
  -7  -1   3      174.09      191.03     41.71 o 
  -6  -1   3      136.13      189.37     39.21 o 
  -5  -1   3       84.92       75.91     28.36 o 
  -4  -1   3     1171.14     1039.43     60.06 o 
  -3  -1   3     1623.23     1539.12     65.07 o 
  -2  -1   3     1957.68     1883.65     65.07 o 
  -1  -1   3     7034.61     7515.40    123.05 o 
   0  -1   3     2845.92     3082.07     41.60 o 
   1  -1   3     2736.85     2771.43     48.02 o 
   2  -1   3     1811.14     1507.69     35.13 o 
   3  -1   3     1135.78     1040.29     32.38 o 
   4  -1   3      519.20      422.11     47.55 o 
   5  -1   3     2831.46     2787.10    117.62 o 
   6  -1   3      219.24      246.09     50.89 o 
   7  -1   3       10.94       18.35     32.53 o 
   8  -1   3       79.32       -8.34     32.53 o 
   9  -1   3        0.19      -47.55     31.70 o 
  10  -1   3      879.49      989.37    119.29 o 
 -11   0   3        1.60      -17.52     45.05 o 
 -10   0   3      312.53      369.56     74.24 o 
  -9   0   3      678.45      731.60     84.26 o 
  -8   0   3       83.84       46.72     34.20 o 
  -7   0   3      463.21      392.08     55.89 o 
  -6   0   3      580.84      519.71     53.39 o 
  -5   0   3      654.79      673.21     50.89 o 
  -3   0   3       11.50       17.52     16.68 o 
  -2   0   3     4979.07     5099.53    110.12 o 
  -1   0   3      667.94      579.93     20.03 o 
   0   0   3      101.48       92.23     10.73 o 
   1   0   3        4.76       -3.06      8.52 o 
   2   0   3       72.03       52.59     11.67 o 
   3   0   3      748.34      723.50     28.31 o 
   4   0   3     2588.36     2657.00     56.75 o 
   5   0   3     1913.53     1874.03    103.86 o 
   6   0   3      138.68      200.21     45.88 o 
   7   0   3      373.91      334.52     61.73 o 
   8   0   3      729.74      715.75     89.26 o 
   9   0   3      529.06      442.97     80.92 o 
  10   0   3      861.71      864.24    112.62 o 
 -11   1   3      588.44      515.54     89.26 o 
 -10   1   3       67.85      -11.68     38.37 o 
  -9   1   3        5.23       28.36     31.70 o 
  -8   1   3        0.99       17.52     31.70 o 
  -7   1   3      882.89      793.33     65.90 o 
  -6   1   3     4759.16     4578.98    144.32 o 
  -5   1   3     5302.87     4865.11    136.81 o 
  -4   1   3      971.87      927.64     49.22 o 
  -3   1   3       30.90       18.35     13.35 o 
  -2   1   3     4278.23     4473.48     69.24 o 
  -1   1   3     1600.71     1590.32     30.86 o 
   0   1   3     2680.90     2491.50     37.91 o 
   1   1   3        6.05       -4.12      7.96 o 
   2   1   3       48.54       24.76     10.31 o 
   3   1   3     2999.93     3011.09     57.25 o 
   4   1   3        3.71        4.95     12.60 o 
   5   1   3       19.79        6.15     17.23 o 
   6   1   3      410.28      452.89     43.64 o 
   7   1   3      122.59      104.28     41.71 o 
   8   1   3      780.52      855.07     95.93 o 
   9   1   3     1462.65     1398.97    114.29 o 
  10   1   3      111.34       95.10     55.06 o 
 -11   2   3       25.82       17.52     48.38 o 
 -10   2   3       62.33       -1.67     37.54 o 
  -9   2   3       58.92       79.25     41.71 o 
  -8   2   3      169.92      160.17     45.88 o 
  -7   2   3      477.39      503.86     60.06 o 
  -6   2   3     3472.38     3163.32    115.12 o 
  -5   2   3     1367.27     1487.40     70.07 o 
  -4   2   3      813.71      720.76     44.21 o 
  -3   2   3      104.13      122.20     15.63 o 
  -2   2   3      164.41      126.99     11.69 o 
  -1   2   3     1395.09     1486.56     60.06 o 
   0   2   3     1023.29     1025.68     26.36 o 
   1   2   3      357.13      391.11     18.24 o 
   2   2   3        4.10       20.88     10.44 o 
   3   2   3     2441.90     2448.01     51.77 o 
   4   2   3      214.39      232.98     22.43 o 
   5   2   3     1599.74     1441.21    102.19 o 
   6   2   3     2823.47     2848.63     91.71 o 
   7   2   3       35.86       43.01     27.66 o 
   8   2   3      188.54      216.89     58.39 o 
   9   2   3      381.00      353.71     76.75 o 
  10   2   3       43.65       85.92     52.56 o 
 -11   3   3      242.29      199.38     65.90 o 
 -10   3   3      167.69      226.07     61.73 o 
  -9   3   3      182.40      154.33     51.72 o 
  -8   3   3     2020.06     1908.67    107.61 o 
  -7   3   3      712.77      744.95     69.24 o 
  -6   3   3     2830.84     2804.61    108.45 o 
  -5   3   3      440.01      555.58     48.38 o 
  -4   3   3     1452.89     1572.99     48.49 o 
  -3   3   3     3194.15     3103.97     62.53 o 
  -2   3   3       61.31       29.10     16.68 o 
  -1   3   3      506.77      430.45     40.04 o 
   0   3   3     1558.39     1475.04     57.56 o 
   1   3   3     3315.32     3509.56     70.07 o 
   2   3   3      955.86      944.56     30.56 o 
   3   3   3      380.48      380.74     26.63 o 
   4   3   3     3735.42     3726.06     71.74 o 
   5   3   3      243.83      275.53     36.94 o 
   6   3   3     1439.97     1495.26     70.77 o 
   7   3   3      188.07      220.74     39.66 o 
   8   3   3        9.80       26.21     28.21 o 
   9   3   3      934.51     1141.20    118.46 o 
 -11   4   3      672.42      727.43    100.11 o 
 -10   4   3      782.41      647.35     88.43 o 
  -9   4   3       50.42      -25.86     34.20 o 
  -8   4   3     2340.91     2320.77    116.79 o 
  -7   4   3     1212.26     1171.23     77.58 o 
  -6   4   3      833.35      846.60     46.65 o 
  -5   4   3     1549.77     1362.49     51.27 o 
  -4   4   3      771.94      804.50     36.27 o 
  -3   4   3     1530.99     1563.19     44.22 o 
  -2   4   3      417.90      367.15     22.94 o 
  -1   4   3       34.93       35.93     11.11 o 
   0   4   3        4.93        3.08     11.39 o 
   1   4   3      984.13      945.99     72.58 o 
   2   4   3       70.74       74.04     14.50 o 
   3   4   3     6189.88     6189.56     93.17 o 
   4   4   3     2132.31     2124.79     74.23 o 
   5   4   3        3.26        1.25     20.59 o 
   6   4   3        7.54       29.90     25.59 o 
   7   4   3      116.81      161.95     38.37 o 
   8   4   3        0.43        4.91     33.37 o 
   9   4   3     1943.70     2080.04    104.01 o 
 -11   5   3      297.10      267.78     73.41 o 
 -10   5   3      830.11      844.22     95.10 o 
  -9   5   3      182.91      173.96     33.25 o 
  -8   5   3        8.69       48.73     22.44 o 
  -7   5   3       11.12       17.20     28.78 o 
  -6   5   3        3.45      -20.48     36.29 o 
  -5   5   3     3524.49     3438.67     86.07 o 
  -4   5   3     1937.06     1682.19     72.99 o 
  -3   5   3       24.65       62.55     17.58 o 
  -2   5   3      637.68      633.75     30.44 o 
  -1   5   3     2827.12     2943.93    113.45 o 
   0   5   3       96.67       82.22     17.67 o 
   1   5   3     3765.41     3580.74     80.07 o 
   2   5   3     3997.05     3732.14    103.02 o 
   3   5   3      970.70      935.61     54.22 o 
   4   5   3      164.68      144.91     31.94 o 
   5   5   3      208.34      200.89     37.04 o 
   6   5   3      487.16      485.13     80.92 o 
   7   5   3      291.33      281.01     48.06 o 
   8   5   3      284.44      385.79     56.89 o 
   9   5   3      433.27      448.16     63.50 o 
 -11   6   3       23.29      114.29     42.54 o 
 -10   6   3       53.44      158.50     47.55 o 
  -9   6   3       41.84       52.99     27.98 o 
  -8   6   3       52.94       65.67     30.45 o 
  -7   6   3      921.36      937.74     60.48 o 
  -6   6   3      390.17      411.99     78.83 o 
  -5   6   3      936.00      901.43     48.70 o 
  -4   6   3     1227.33     1286.40     52.68 o 
  -3   6   3      162.99      181.92     30.45 o 
  -2   6   3        2.34        0.56     15.24 o 
  -1   6   3     8295.05     8216.36    133.48 o 
   0   6   3       23.25       14.89     22.94 o 
   1   6   3     4446.04     4311.10     96.26 o 
   2   6   3      229.96      213.77     39.21 o 
   3   6   3      135.53      123.79     30.46 o 
   4   6   3      666.13      622.58     52.08 o 
   5   6   3      220.77      221.16     39.40 o 
   6   6   3      360.98      415.63     52.24 o 
   7   6   3      757.84      760.94     71.26 o 
   8   6   3      205.87      281.24     53.86 o 
 -10   7   3      166.92      145.99     50.05 o 
  -9   7   3      883.81      957.67    100.94 o 
  -8   7   3       22.55       85.09     44.21 o 
  -7   7   3     2839.24     2807.12    138.48 o 
  -6   7   3      784.34      885.93     86.76 o 
  -5   7   3      458.29      429.62     66.74 o 
  -4   7   3      203.45      231.91     52.56 o 
  -3   7   3      336.28      246.09     48.38 o 
  -2   7   3       85.68      112.62     40.88 o 
  -1   7   3     3998.35     3627.98    144.32 o 
   0   7   3       15.36      -18.35     39.21 o 
   1   7   3      574.94      738.28     84.26 o 
   2   7   3       61.33      182.69     62.57 o 
   3   7   3      275.17      352.87     73.41 o 
   4   7   3      262.25      246.83     39.50 o 
   5   7   3      305.50      383.06     49.38 o 
   6   7   3       47.14       56.74     33.47 o 
   7   7   3      493.60      551.97     75.08 o 
 -10   8   3      227.58      276.12     63.40 o 
  -9   8   3      854.00      731.60     93.43 o 
  -8   8   3      463.46      493.02     78.42 o 
  -7   8   3     1061.22     1196.26    106.78 o 
  -6   8   3        0.19      -27.53     35.04 o 
  -5   8   3        3.62        7.51     35.04 o 
  -4   8   3      251.80      247.76     56.73 o 
  -3   8   3      848.97      800.84     83.42 o 
  -2   8   3       84.40      107.61     50.89 o 
  -1   8   3     2487.06     2748.72    137.64 o 
   0   8   3      155.17      166.84     61.73 o 
   1   8   3      219.72      375.39     80.08 o 
   2   8   3      980.43     1073.63    110.95 o 
   3   8   3       59.95       47.55     54.22 o 
   4   8   3      275.43      357.88     77.58 o 
   5   8   3      754.21      886.77    110.95 o 
   6   8   3        1.46      -30.87     44.21 o 
   7   8   3        8.89      124.30     65.90 o 
  -9   9   3      440.45      582.28     87.59 o 
  -8   9   3       10.95       33.37     46.72 o 
  -7   9   3       75.30       50.05     48.38 o 
  -6   9   3      414.99      517.21     81.75 o 
  -5   9   3        3.08      -10.84     37.54 o 
  -4   9   3       57.17       47.55     43.38 o 
  -3   9   3      611.56      611.48     80.92 o 
  -2   9   3        5.01       20.02     45.05 o 
  -1   9   3        6.59      -60.06     40.04 o 
   0   9   3       47.00       -0.83     55.06 o 
   1   9   3      274.46      241.92     70.91 o 
   2   9   3     1701.33     1605.02    135.14 o 
   3   9   3      730.66      631.50     99.27 o 
   4   9   3        4.19       25.03     54.22 o 
   5   9   3      163.47      232.74     76.75 o 
   6   9   3        7.84       81.75     62.57 o 
  -8  10   3       21.48       63.40     53.39 o 
  -7  10   3      131.00      177.69     68.41 o 
  -6  10   3     1113.60     1223.79    118.46 o 
  -5  10   3      612.03      539.73     90.09 o 
  -4  10   3       35.49       -2.50     41.71 o 
  -3  10   3       45.62       15.02     52.56 o 
  -2  10   3       51.03       26.69     54.22 o 
  -1  10   3       50.00      -14.18     55.89 o 
   0  10   3     2243.80     2314.93    150.16 o 
   1  10   3      436.61      362.05     90.93 o 
   2  10   3      450.11      554.75     96.77 o 
   3  10   3      312.41      477.17     95.93 o 
   4  10   3      176.68      134.31     72.58 o 
  -7  11   3        0.59        7.51     50.89 o 
  -6  11   3        2.72      -25.86     54.22 o 
  -5  11   3       38.48       56.73     57.56 o 
  -4  11   3       82.51      140.15     66.74 o 
  -3  11   3      231.24      287.80     75.91 o 
  -2  11   3      359.93      365.38     86.76 o 
  -1  11   3       34.33       86.76     69.24 o 
   0  11   3      142.19       32.53     69.24 o 
   1  11   3      197.98      227.74     90.09 o 
   2  11   3       71.84      135.14     66.74 o 
   3  11   3       39.91       97.60     73.41 o 
  -4  12   3       20.11      -65.90     61.73 o 
  -3  12   3      101.41       91.76     73.41 o 
  -2  12   3      884.15      942.66    122.63 o 
  -1  12   3      139.94       40.88     74.24 o 
   0  12   3       31.55     -104.28     72.58 o 
   1  12   3      392.01      401.26    104.28 o 
   0 -13   4      168.46      187.70     75.91 o 
   1 -13   4      331.78      323.67     82.59 o 
  -3 -12   4       25.28      -46.72     50.89 o 
  -2 -12   4       18.40       31.70     55.06 o 
  -1 -12   4       88.46       72.58     60.90 o 
   0 -12   4       36.69       66.74     57.56 o 
   1 -12   4      214.08      261.11     73.41 o 
   2 -12   4      345.06      302.82     77.58 o 
   3 -12   4      233.77      201.04     69.24 o 
   4 -12   4       56.03       55.89     60.06 o 
   5 -12   4      181.18      258.61     81.75 o 
  -5 -11   4       86.32      125.13     65.90 o 
  -4 -11   4       81.41       42.54     49.22 o 
  -2 -11   4       95.26      105.94     60.90 o 
  -1 -11   4      264.28      231.91     67.57 o 
   0 -11   4       46.20       40.88     50.89 o 
   1 -11   4       45.18       40.88     53.39 o 
   2 -11   4       50.42      145.15     58.39 o 
   3 -11   4       48.77       59.23     53.39 o 
   4 -11   4      279.65      418.77     83.42 o 
   5 -11   4      268.91      359.54     83.42 o 
   6 -11   4        5.49      -11.68     55.06 o 
  -6 -10   4        0.97       26.69     55.89 o 
  -5 -10   4        3.37        5.01     50.05 o 
  -4 -10   4      284.69      263.61     65.90 o 
  -3 -10   4      632.97      573.94     87.59 o 
  -2 -10   4       45.70       29.20     50.89 o 
  -1 -10   4      261.34      176.85     60.06 o 
   0 -10   4       18.48       75.91     46.72 o 
   1 -10   4        6.99       13.35     44.21 o 
   2 -10   4      355.90      407.09     76.75 o 
   3 -10   4      491.44      353.71     70.07 o 
   4 -10   4       64.98       63.40     51.72 o 
   5 -10   4     1225.89     1058.61    114.29 o 
   6 -10   4       52.69      105.11     65.07 o 
   7 -10   4       30.48      -34.20     54.22 o 
  -7  -9   4        1.09       56.10     59.23 o 
  -6  -9   4      186.37      206.28     82.17 o 
  -5  -9   4      145.10       97.90     34.92 o 
  -4  -9   4     1293.70     1174.66     71.24 o 
  -3  -9   4      548.36      569.36    100.11 o 
  -2  -9   4       28.27       46.72     43.38 o 
  -1  -9   4        0.89       12.51     41.71 o 
   0  -9   4        6.69       83.42     45.88 o 
   1  -9   4      216.64      199.38     55.06 o 
   2  -9   4      686.14      745.78     86.76 o 
   3  -9   4       18.46       -3.34     40.88 o 
   4  -9   4       80.29       50.05     44.21 o 
   5  -9   4       37.04       12.51     44.21 o 
   6  -9   4      393.32      337.86     78.42 o 
   7  -9   4       17.98       51.72     57.56 o 
   8  -9   4      944.76      870.92    119.29 o 
  -8  -8   4       25.57       61.31     57.98 o 
  -7  -8   4       22.33       76.29     35.33 o 
  -6  -8   4     2031.86     1896.99    115.12 o 
  -5  -8   4     1862.24     1886.15    109.28 o 
  -4  -8   4     2275.19     2172.90    252.77 o 
  -3  -8   4      250.08      310.09     80.08 o 
  -2  -8   4        0.52       15.60     26.66 o 
  -1  -8   4      860.97      809.41     53.49 o 
   0  -8   4      796.44      775.21     53.43 o 
   1  -8   4     1103.98     1256.32     93.43 o 
   2  -8   4      389.88      336.19     61.73 o 
   3  -8   4      787.89      805.85     88.43 o 
   4  -8   4      101.84       98.44     50.89 o 
   5  -8   4        1.82        2.50     40.88 o 
   6  -8   4     1766.40     2132.24    135.14 o 
   7  -8   4        5.14      -38.37     41.71 o 
   8  -8   4      493.02      462.99     92.60 o 
   9  -8   4       71.34       87.59     67.57 o 
  -8  -7   4      472.76      376.23     82.59 o 
  -7  -7   4      890.02      822.26    143.90 o 
  -6  -7   4      432.41      456.40     66.74 o 
  -5  -7   4     4274.39     4025.90    152.66 o 
  -4  -7   4      322.82      288.11     45.46 o 
  -3  -7   4      618.45      671.26     86.76 o 
  -2  -7   4      654.43      619.89     44.65 o 
  -1  -7   4       35.47       35.04     23.01 o 
   0  -7   4      172.48      182.35     30.85 o 
   1  -7   4      136.97      167.96     40.88 o 
   2  -7   4      623.15      664.48     57.14 o 
   3  -7   4      464.60      421.96     52.97 o 
   4  -7   4      432.66      452.98     70.91 o 
   5  -7   4      694.70      699.07     85.92 o 
   6  -7   4      722.26      638.17     88.43 o 
   7  -7   4       20.76       65.90     48.38 o 
   8  -7   4       52.28       90.09     58.39 o 
   9  -7   4      112.95      100.94     60.06 o 
  -9  -6   4       28.06       -8.34     57.56 o 
  -8  -6   4      400.55      407.93     80.92 o 
  -7  -6   4      947.24      926.39     68.04 o 
  -6  -6   4      695.90      695.32     92.18 o 
  -5  -6   4     1382.67     1441.75     66.47 o 
  -4  -6   4      200.65      215.68     37.12 o 
  -3  -6   4     2019.71     2193.51    134.31 o 
  -2  -6   4     1873.79     1769.05     94.68 o 
  -1  -6   4      895.43      867.00     43.49 o 
   0  -6   4       69.95       68.62     22.05 o 
   1  -6   4     1151.78     1116.25     45.26 o 
   2  -6   4     1168.66     1174.77     46.61 o 
   3  -6   4     1610.93     1463.65     52.62 o 
   4  -6   4     2660.61     2443.16     73.04 o 
   5  -6   4      446.85      458.19     39.49 o 
   6  -6   4      213.44      223.57     57.56 o 
   7  -6   4      103.27      140.98     52.56 o 
   8  -6   4        2.89       25.86     49.22 o 
   9  -6   4     1019.24      890.94    119.29 o 
 -10  -5   4      322.30      468.83    106.78 o 
  -9  -5   4       29.24        1.67     66.74 o 
  -8  -5   4        9.69       20.02     45.05 o 
  -7  -5   4        0.71       14.18     35.04 o 
  -6  -5   4        1.52       -1.82     26.28 o 
  -5  -5   4      810.81      825.40     52.84 o 
  -4  -5   4     1488.26     1406.13    148.91 o 
  -3  -5   4      320.58      353.08     23.34 o 
  -2  -5   4     1559.83     1519.67     40.35 o 
  -1  -5   4       11.28       -1.00     12.02 o 
   0  -5   4      455.21      469.33     25.19 o 
   1  -5   4     3446.34     3419.56     88.01 o 
   2  -5   4     4721.70     4884.74     90.41 o 
   3  -5   4     1161.39     1029.68     41.30 o 
   4  -5   4      662.58      598.13     65.90 o 
   5  -5   4        0.99      -34.20     29.20 o 
   6  -5   4       15.43       -3.34     35.87 o 
   7  -5   4      286.57      280.29     65.90 o 
   8  -5   4       33.75       44.21     52.56 o 
   9  -5   4     1293.48     1405.64    135.98 o 
  10  -5   4      510.95      465.49     97.60 o 
 -10  -4   4        0.90       16.68     58.39 o 
  -9  -4   4       16.88       54.22     52.56 o 
  -7  -4   4      992.91      965.18     95.10 o 
  -6  -4   4      733.90      872.58     85.92 o 
  -5  -4   4      374.21      413.77     60.06 o 
  -4  -4   4       14.77        7.60     11.69 o 
  -3  -4   4      369.12      361.95     21.70 o 
  -2  -4   4      853.12     1000.61     30.93 o 
  -1  -4   4      209.17      179.42     15.46 o 
   0  -4   4        1.61        6.11     10.32 o 
   1  -4   4     1830.12     1661.65     36.11 o 
   2  -4   4      845.40      785.65     27.07 o 
   3  -4   4       11.08        2.50     24.19 o 
   4  -4   4        7.30       -9.18     23.36 o 
   5  -4   4       10.38       35.04     30.87 o 
   6  -4   4      320.07      397.08     65.07 o 
   7  -4   4     1247.02     1157.88     96.77 o 
   8  -4   4      435.76      392.08     75.08 o 
   9  -4   4      398.45      426.28     85.09 o 
  10  -4   4      257.77      212.72     70.91 o 
 -11  -3   4       10.29      -12.51     58.39 o 
 -10  -3   4      169.04      261.11     75.91 o 
  -9  -3   4      148.09      171.01     59.23 o 
  -8  -3   4      188.32      133.47     53.39 o 
  -7  -3   4     1144.53     1108.67     89.26 o 
  -6  -3   4      323.47      305.32     55.06 o 
  -5  -3   4       53.21       30.87     30.87 o 
  -4  -3   4      351.64      362.02     25.52 o 
  -3  -3   4      889.62      957.26     37.25 o 
  -2  -3   4      131.28      105.51     17.41 o 
  -1  -3   4      779.41      730.78     35.26 o 
   0  -3   4      462.27      435.22     52.56 o 
   1  -3   4     1453.24     1476.14     41.78 o 
   2  -3   4     1072.27      934.29     44.13 o 
   3  -3   4      153.36      230.71     29.42 o 
   4  -3   4     1253.48     1222.95     75.91 o 
   5  -3   4     2049.31     1824.42     98.44 o 
   6  -3   4        2.95       -9.18     29.20 o 
   7  -3   4     1876.05     1864.46    116.79 o 
   8  -3   4      887.40      825.03     97.60 o 
   9  -3   4       49.30       70.91     48.38 o 
  10  -3   4        1.01       -3.34     47.55 o 
 -11  -2   4        0.32       13.35     54.22 o 
 -10  -2   4      306.44      286.97     73.41 o 
  -9  -2   4     1328.21     1258.82    102.61 o 
  -8  -2   4       25.95       10.01     31.70 o 
  -7  -2   4     1175.29     1113.67     87.59 o 
  -6  -2   4      745.69      614.81     67.57 o 
  -5  -2   4      111.40      140.15     37.54 o 
  -4  -2   4     1285.12     1246.31     70.91 o 
  -3  -2   4      671.45      592.96     29.65 o 
  -2  -2   4      156.96      182.43     19.60 o 
  -1  -2   4     1935.41     1846.74     49.51 o 
   0  -2   4     1642.40     1638.44     57.14 o 
   1  -2   4      275.69      325.00     62.15 o 
   2  -2   4        4.75       -7.00     13.41 o 
   3  -2   4      328.29      250.10     28.31 o 
   4  -2   4      767.48      691.56     57.56 o 
   5  -2   4     5531.82     5082.01    168.51 o 
   6  -2   4     2931.09     2790.43    130.97 o 
   7  -2   4      256.00      216.06     53.39 o 
   8  -2   4       57.20       -6.67     37.54 o 
   9  -2   4      350.57      296.14     70.07 o 
  10  -2   4      174.03      133.47     56.73 o 
 -11  -1   4      194.91      198.54     67.57 o 
 -10  -1   4       51.43       23.36     42.54 o 
  -9  -1   4      810.30      670.70     84.26 o 
  -8  -1   4       17.81       34.20     30.03 o 
  -7  -1   4      143.83      131.81     38.37 o 
  -5  -1   4       11.14       19.19     24.19 o 
  -4  -1   4      538.19      592.29     47.55 o 
  -3  -1   4     1914.20     1704.29     69.24 o 
  -2  -1   4     1994.33     2029.20     50.43 o 
  -1  -1   4       92.69      110.15     10.15 o 
   0  -1   4      542.94      561.86     20.20 o 
   1  -1   4        7.64       27.42      9.67 o 
   2  -1   4     3880.72     3647.00     59.39 o 
   3  -1   4     4443.74     4409.03     72.40 o 
   4  -1   4      702.40      729.83     96.35 o 
   5  -1   4     1358.08     1204.60     80.92 o 
   6  -1   4     1921.83     1884.48    107.61 o 
   7  -1   4     1498.70     1480.72    103.44 o 
   8  -1   4      520.26      514.71     81.75 o 
   9  -1   4      866.68      917.63    108.45 o 
  10  -1   4       97.48      118.46     58.39 o 
 -11   0   4     1089.53     1157.05    117.62 o 
 -10   0   4        0.36       20.86     43.38 o 
  -9   0   4       10.91       32.53     32.53 o 
  -8   0   4       50.47       37.54     30.87 o 
  -7   0   4       72.47       78.42     32.53 o 
  -6   0   4     2702.98     2383.34     99.27 o 
  -5   0   4     3434.80     3295.96    109.28 o 
  -4   0   4       81.40       94.27     25.86 o 
  -3   0   4       13.03       -5.84     13.35 o 
  -2   0   4      475.25      468.15     21.80 o 
  -1   0   4      189.79      195.81     13.47 o 
   0   0   4     6025.72     6033.44     74.66 o 
   1   0   4     4812.44     4648.52     65.23 o 
   2   0   4      166.64      216.70     28.27 o 
   3   0   4     1690.39     1688.22     61.29 o 
   4   0   4      190.10      199.03     21.95 o 
   5   0   4      248.24      261.50     31.84 o 
   6   0   4       41.11       81.75     36.71 o 
   7   0   4        0.03       30.03     35.87 o 
   8   0   4     2639.51     2459.25    141.82 o 
   9   0   4      501.78      553.08     95.10 o 
  10   0   4      229.62      118.46     60.90 o 
 -11   1   4      338.12      330.35     75.08 o 
 -10   1   4       74.67      104.28     45.88 o 
  -9   1   4       35.68       23.36     35.87 o 
  -8   1   4      347.65      402.09     60.06 o 
  -7   1   4      561.07      533.06     60.06 o 
  -6   1   4        8.66        5.84     20.86 o 
  -5   1   4     1923.15     1801.06     75.91 o 
  -4   1   4       40.88       40.88     17.52 o 
  -3   1   4       15.89        6.08     10.01 o 
  -2   1   4     2237.58     2339.83     45.67 o 
  -1   1   4      480.57      477.37     39.21 o 
   0   1   4    13210.51    13404.75    138.70 o 
   1   1   4     1690.08     1625.20     36.31 o 
   2   1   4      104.04      146.87     17.12 o 
   3   1   4     1108.73     1264.56     39.42 o 
   4   1   4        1.52       18.89     14.06 o 
   5   1   4      383.90      431.74     32.22 o 
   6   1   4      437.70      507.93     47.19 o 
   7   1   4     2201.04     2008.55     82.86 o 
   8   1   4     2869.17     3180.01    159.33 o 
   9   1   4      673.58      789.16    105.11 o 
  10   1   4      189.89      241.92     73.41 o 
 -11   2   4        0.25      -35.87     40.88 o 
 -10   2   4      113.47      120.13     50.05 o 
  -9   2   4       50.47       64.23     40.04 o 
  -8   2   4      192.83      221.07     49.22 o 
  -7   2   4      675.21      627.33     63.40 o 
  -6   2   4      368.65      405.43     48.38 o 
  -5   2   4       22.25       18.35     19.19 o 
  -4   2   4     5155.25     5693.95    100.36 o 
  -3   2   4      231.95      289.09     20.06 o 
  -2   2   4    12937.07    14101.84    172.82 o 
  -1   2   4       27.08       15.02     18.35 o 
   0   2   4     1999.30     2090.07     42.95 o 
   1   2   4     1633.73     1707.90     37.85 o 
   2   2   4        1.20        8.33      9.94 o 
   3   2   4     6813.51     7395.08    105.06 o 
   4   2   4     2362.99     2372.11     58.87 o 
   5   2   4      173.34      154.80     24.45 o 
   6   2   4      738.64      794.93     56.31 o 
   7   2   4     2404.07     2484.06     93.48 o 
   8   2   4      260.70      322.23     50.05 o 
   9   2   4        2.66      -39.21     46.72 o 
 -11   3   4       66.90       56.73     52.56 o 
 -10   3   4      554.10      483.01     78.42 o 
  -9   3   4       11.95       60.06     41.71 o 
  -8   3   4      706.84      702.40     71.74 o 
  -7   3   4        2.18      -10.84     24.19 o 
  -6   3   4      209.55      213.56     38.37 o 
  -5   3   4       92.33      136.56     21.83 o 
  -4   3   4     2373.03     2343.99     58.52 o 
  -3   3   4       49.45       31.50     11.73 o 
  -2   3   4    14894.46    16078.57    306.16 o 
  -1   3   4      422.00      561.42     48.38 o 
   0   3   4        0.91        9.62      8.68 o 
   1   3   4      829.10      822.38     33.78 o 
   2   3   4      977.15     1038.16     42.57 o 
   3   3   4     4018.41     3958.13     72.58 o 
   4   3   4     6573.76     6596.47    105.14 o 
   5   3   4      182.72      178.76     48.38 o 
   6   3   4      130.83      142.69     34.43 o 
   7   3   4      140.51      123.53     35.28 o 
   8   3   4       58.12        0.34     31.66 o 
   9   3   4      642.77      635.67    100.11 o 
 -11   4   4        0.40       -8.34     48.38 o 
 -10   4   4      974.02      885.10     95.93 o 
  -9   4   4       60.02       64.23     40.88 o 
  -8   4   4     2122.09     1871.13    104.28 o 
  -7   4   4     1974.73     1850.53     74.24 o 
  -6   4   4      502.71      578.48     56.31 o 
  -5   4   4      595.95      571.62     36.72 o 
  -4   4   4     4246.23     4298.64    141.40 o 
  -3   4   4     2388.45     2626.82     56.43 o 
  -2   4   4      852.72      861.74     59.23 o 
  -1   4   4      599.84      643.18     55.89 o 
   0   4   4      185.70      200.28     40.46 o 
   1   4   4     2667.34     2697.48     88.84 o 
   2   4   4     7358.75     7915.96    109.61 o 
   3   4   4       67.28      106.98     19.78 o 
   4   4   4     1189.95     1152.10     58.65 o 
   5   4   4       12.64       65.97     26.52 o 
   6   4   4       99.48      166.99     41.71 o 
   7   4   4     1118.91     1228.10    218.56 o 
   8   4   4       37.45       30.75     33.94 o 
   9   4   4      207.38      232.01     52.59 o 
 -11   5   4       38.20      137.64     43.38 o 
 -10   5   4      486.78      560.59     79.25 o 
  -9   5   4      330.77      315.94     42.76 o 
  -8   5   4     1376.72     1424.65     65.44 o 
  -7   5   4     1677.08     1834.93     69.59 o 
  -6   5   4      289.55      330.28     35.48 o 
  -5   5   4      964.97      922.48     43.88 o 
  -4   5   4     1855.33     1899.46     85.92 o 
  -3   5   4      595.26      664.77     43.80 o 
  -2   5   4      647.95      692.39     64.23 o 
  -1   5   4     5288.05     5528.31    166.84 o 
   0   5   4      546.44      396.25     57.56 o 
   1   5   4     1565.23     1618.30     54.19 o 
   2   5   4     1809.65     1611.88     46.52 o 
   3   5   4      117.92      139.52     29.93 o 
   4   5   4      316.98      353.91     43.49 o 
   5   5   4     1128.63     1251.39    135.56 o 
   6   5   4       57.38       82.15     32.64 o 
   7   5   4      533.54      618.50     70.07 o 
   8   5   4       12.96       38.08     37.88 o 
 -10   6   4        2.20       44.21     40.88 o 
  -9   6   4      288.96      401.26     69.24 o 
  -8   6   4      220.73      252.77     56.73 o 
  -7   6   4      371.65      508.03     73.41 o 
  -6   6   4       84.04       50.89     33.37 o 
  -5   6   4       30.30        5.01     28.36 o 
  -4   6   4       18.14       53.39     33.37 o 
  -3   6   4     1040.42      996.88     75.91 o 
  -2   6   4       35.37       60.06     32.53 o 
  -1   6   4     4518.07     4055.10    150.99 o 
   0   6   4     1938.49     1853.61    110.95 o 
   1   6   4      469.72      460.48     75.91 o 
   2   6   4       32.29       65.90     52.56 o 
   3   6   4      130.07       70.68     29.56 o 
   4   6   4      302.03      345.75    110.53 o 
   5   6   4     1867.17     1795.24     81.12 o 
   6   6   4       34.17       16.41     31.06 o 
   7   6   4      270.90      345.25     54.03 o 
   8   6   4       18.78       40.75     39.79 o 
 -10   7   4       78.30      157.67     53.39 o 
  -9   7   4     1341.31     1454.86    112.62 o 
  -8   7   4      394.57      448.81     75.91 o 
  -7   7   4       36.50       83.42     44.21 o 
  -6   7   4       65.79       52.56     38.37 o 
  -5   7   4       30.32       62.57     40.04 o 
  -4   7   4      174.48      194.37     53.39 o 
  -3   7   4     1773.43     1624.21    100.94 o 
  -2   7   4      407.22      341.19     60.06 o 
  -1   7   4     1477.42     1227.12     90.09 o 
   0   7   4      241.92      306.16     67.57 o 
   1   7   4       12.34       37.54     53.39 o 
   2   7   4      338.69      378.73     79.25 o 
   3   7   4      226.28      347.87     74.24 o 
   4   7   4      139.53      125.13     59.23 o 
   5   7   4      972.82     1031.08    113.45 o 
   6   7   4      162.00      198.54     75.91 o 
   7   7   4        7.42       20.02     55.06 o 
  -9   8   4      443.60      420.44     80.08 o 
  -8   8   4       28.21       57.56     38.37 o 
  -7   8   4      289.28      266.95     65.90 o 
  -6   8   4     1082.51      965.18    102.61 o 
  -5   8   4      851.55     1051.10    100.94 o 
  -4   8   4      108.50       78.42     44.21 o 
  -3   8   4      664.25      694.90     82.59 o 
  -2   8   4      453.61      374.56     70.07 o 
  -1   8   4      247.79      298.65     69.24 o 
   0   8   4       77.97       60.06     56.73 o 
   1   8   4       55.40       99.27     60.90 o 
   2   8   4      187.84      179.36     65.90 o 
   3   8   4      301.76      271.12     70.07 o 
   4   8   4       56.04      134.31     62.57 o 
   5   8   4      361.80      456.31     90.93 o 
   6   8   4        1.89       20.86     58.39 o 
  -9   9   4       47.28       55.89     56.73 o 
  -8   9   4       27.20        5.84     46.72 o 
  -7   9   4       17.55       45.88     50.05 o 
  -6   9   4     1029.13     1091.98    114.29 o 
  -5   9   4      751.89      825.87     95.93 o 
  -4   9   4       65.36       -4.17     43.38 o 
  -3   9   4       64.29       30.03     47.55 o 
  -2   9   4       16.01      -54.22     38.37 o 
  -1   9   4      123.80      154.33     61.73 o 
   0   9   4     2272.96     2118.06    140.15 o 
   1   9   4     1071.28      854.23    111.78 o 
   2   9   4       51.08       36.71     65.07 o 
   3   9   4      581.30      643.18    103.44 o 
   4   9   4       16.18        3.34     53.39 o 
   5   9   4       24.66       95.10     61.73 o 
  -8  10   4      599.68      643.18    102.61 o 
  -7  10   4       59.98       50.89     57.56 o 
  -6  10   4      177.11      297.81     74.24 o 
  -5  10   4       26.37       79.25     50.89 o 
  -4  10   4       90.39      159.33     63.40 o 
  -3  10   4      130.91       70.07     60.06 o 
  -2  10   4        9.10      -62.57     43.38 o 
  -1  10   4      104.65       93.43     59.23 o 
   0  10   4       65.67       32.53     57.56 o 
   1  10   4      463.92      369.56     90.93 o 
   2  10   4        0.42      105.94     69.24 o 
   3  10   4       32.41       12.51     64.23 o 
   4  10   4       30.36       75.91     59.23 o 
  -6  11   4       11.40       19.19     55.89 o 
  -5  11   4      210.52      181.02     72.58 o 
  -4  11   4       13.73       17.52     57.56 o 
  -3  11   4       69.79        1.67     54.22 o 
  -2  11   4     1034.48      985.20    116.79 o 
  -1  11   4      432.69      318.67     90.09 o 
   0  11   4      252.87      276.96     90.93 o 
   1  11   4        0.28        5.01     64.23 o 
   2  11   4       43.45       45.05     66.74 o 
  -3  12   4       47.96      -50.89     65.07 o 
  -2  12   4      122.31      145.15     83.42 o 
  -1  12   4      432.22      289.47     96.77 o 
  -3 -12   5      156.17       91.76     65.07 o 
  -2 -12   5       21.04       50.05     62.57 o 
  -1 -12   5       47.97      101.77     65.07 o 
   0 -12   5      268.63      244.42     77.58 o 
   1 -12   5       14.23       31.70     59.23 o 
   2 -12   5      375.48      281.96     81.75 o 
   3 -12   5      138.79       75.91     59.23 o 
   4 -12   5        1.22        1.67     55.06 o 
  -5 -11   5      222.74      205.22     67.57 o 
  -4 -11   5      193.87      179.36     69.24 o 
  -3 -11   5      293.74      277.79     75.08 o 
  -2 -11   5      110.74       61.73     55.89 o 
  -1 -11   5       11.91      -27.53     50.05 o 
   0 -11   5       11.20      -18.35     40.88 o 
   1 -11   5      308.98      295.31     73.41 o 
   2 -11   5       21.61       43.38     54.22 o 
   3 -11   5      419.67      503.03     89.26 o 
   4 -11   5      136.05      186.03     70.07 o 
   5 -11   5      224.98      257.77     77.58 o 
   6 -11   5       92.98      156.83     71.74 o 
  -6 -10   5      251.26       66.74     59.23 o 
  -5 -10   5      787.97      488.01     86.76 o 
  -4 -10   5       12.23       25.86     48.38 o 
  -3 -10   5      168.84      233.58     66.74 o 
  -2 -10   5       23.19       81.75     53.39 o 
  -1 -10   5        0.16      -30.87     44.21 o 
   0 -10   5      715.17      771.64     97.60 o 
   1 -10   5      345.55      398.75     76.75 o 
   2 -10   5      302.07      335.35     71.74 o 
   3 -10   5       33.17      -25.86     42.54 o 
   4 -10   5        0.45       17.52     50.05 o 
   5 -10   5       85.91       74.24     55.06 o 
   6 -10   5       23.26       24.19     56.73 o 
   7 -10   5       43.93       80.08     63.40 o 
  -7  -9   5      125.35       54.22     57.56 o 
  -6  -9   5      157.93      206.05     68.41 o 
  -5  -9   5      580.52      489.68     87.59 o 
  -4  -9   5       89.95       29.20     42.54 o 
  -3  -9   5      277.39      160.17     55.06 o 
  -2  -9   5      312.08      341.19     73.41 o 
  -1  -9   5       54.41       80.08     51.72 o 
   0  -9   5     1935.76     1952.89    125.13 o 
   1  -9   5      388.78      251.10     61.73 o 
   2  -9   5      191.73      157.67     55.89 o 
   3  -9   5      471.23      364.55     71.74 o 
   4  -9   5       64.43       57.56     46.72 o 
   5  -9   5      240.17      279.46     74.24 o 
   6  -9   5     1543.28     1430.67    133.47 o 
   7  -9   5      544.49      548.91    100.94 o 
   8  -9   5      413.43      367.05     92.60 o 
  -8  -8   5      181.68      141.82     67.57 o 
  -7  -8   5      370.56      424.56    136.39 o 
  -6  -8   5       34.17       68.00     34.20 o 
  -5  -8   5      312.42      409.61     47.08 o 
  -4  -8   5      220.69      223.57     56.73 o 
  -3  -8   5      108.87      100.94     50.05 o 
  -2  -8   5     1122.40     1106.16    102.61 o 
  -1  -8   5      606.83      582.28     80.92 o 
   0  -8   5     1118.17     1031.92     96.77 o 
   1  -8   5      224.82      166.01     53.39 o 
   2  -8   5       18.75       -3.34     34.20 o 
   3  -8   5        7.29       42.54     46.72 o 
   4  -8   5       55.09       32.53     46.72 o 
   5  -8   5       12.09        0.00     44.21 o 
   6  -8   5     1856.57     1932.86    130.14 o 
   7  -8   5      952.93      820.86    109.28 o 
   8  -8   5       39.50        6.67     61.73 o 
  -9  -7   5        7.76       39.21     53.39 o 
  -8  -7   5      393.43      310.33     79.25 o 
  -7  -7   5      429.43      343.69     77.58 o 
  -6  -7   5       40.25       24.04     28.89 o 
  -5  -7   5      568.25      608.72    101.36 o 
  -4  -7   5      219.11      252.88     37.28 o 
  -3  -7   5        9.44       36.37     24.45 o 
  -2  -7   5     1381.62     1361.95     57.37 o 
  -1  -7   5     1449.84     1398.97     98.44 o 
   0  -7   5      338.19      386.24     62.57 o 
   1  -7   5      628.87      559.75     71.74 o 
   2  -7   5      496.89      548.08     73.41 o 
   3  -7   5      341.33      279.46     60.06 o 
   4  -7   5     2407.61     2250.70    127.63 o 
   5  -7   5      386.72      468.83     78.42 o 
   6  -7   5       77.36       75.91     52.56 o 
   7  -7   5      103.37       62.57     56.73 o 
   8  -7   5        7.93      -39.21     50.05 o 
   9  -7   5      497.69      477.17    101.77 o 
  -8  -6   5        8.44       -3.34     46.72 o 
  -7  -6   5        1.55        9.18     39.21 o 
  -6  -6   5      796.36      707.41     88.43 o 
  -5  -6   5        6.70       -5.42     22.42 o 
  -4  -6   5     1028.08      945.81     77.58 o 
  -3  -6   5        4.60       33.92     21.84 o 
  -2  -6   5      640.43      586.87     30.64 o 
  -1  -6   5      491.87      474.10     26.75 o 
   0  -6   5       48.32       42.59     27.95 o 
   1  -6   5     1792.51     1726.81     98.44 o 
   2  -6   5     3551.93     3254.25    137.64 o 
   3  -6   5       11.46       10.01     32.53 o 
   4  -6   5     1185.58     1061.95     94.27 o 
   5  -6   5      216.53      225.24     57.56 o 
   6  -6   5        0.98       -4.17     39.21 o 
   7  -6   5      562.70      548.08     87.59 o 
   8  -6   5      127.42      115.96     59.23 o 
   9  -6   5       92.89       20.86     59.23 o 
 -10  -5   5      171.71      243.59    100.11 o 
  -8  -5   5       86.81      105.11     46.72 o 
  -7  -5   5      414.16      483.84     76.75 o 
  -6  -5   5      419.58      390.41     64.23 o 
  -5  -5   5      156.23      145.15     41.71 o 
  -4  -5   5       13.98       22.94     20.06 o 
  -3  -5   5       34.90       35.66     15.21 o 
  -2  -5   5        0.06       -0.89     12.50 o 
  -1  -5   5      675.38      613.59     26.00 o 
   0  -5   5      959.68      879.64     28.13 o 
   1  -5   5      155.06      131.58     17.84 o 
   2  -5   5     3022.03     2773.46     78.83 o 
   3  -5   5     1112.06     1164.09     43.44 o 
   4  -5   5       11.28       -9.18     26.69 o 
   5  -5   5        0.92        1.67     30.03 o 
   6  -5   5       54.34        6.67     37.54 o 
   7  -5   5      800.74      679.05     94.27 o 
   8  -5   5     1357.07     1380.62    130.97 o 
   9  -5   5        1.27      -50.05     46.72 o 
 -10  -4   5       16.40        3.34     61.73 o 
  -9  -4   5       84.36      183.53     80.08 o 
  -8  -4   5       48.66       75.91     44.21 o 
  -7  -4   5      438.81      470.49     71.74 o 
  -6  -4   5     1002.20     1036.09     85.09 o 
  -5  -4   5        7.37       16.68     28.36 o 
  -4  -4   5       13.66      -10.70     14.35 o 
  -3  -4   5      364.13      306.95     29.01 o 
  -2  -4   5       21.93       38.88     18.03 o 
  -1  -4   5        8.20        8.09     29.61 o 
   0  -4   5      210.41      213.06     28.89 o 
   1  -4   5     1811.80     1883.23     63.71 o 
   2  -4   5      988.86      997.55     30.16 o 
   3  -4   5       46.22       42.33     21.38 o 
   4  -4   5      554.57      563.93     65.07 o 
   5  -4   5      670.94      816.69     81.75 o 
   6  -4   5       20.38       50.89     39.21 o 
   7  -4   5      420.44      505.53     80.08 o 
   8  -4   5     1249.05     1130.35    115.96 o 
   9  -4   5        3.07       10.84     45.88 o 
 -11  -3   5       71.80       55.89     67.57 o 
 -10  -3   5       73.19      100.11     63.40 o 
  -9  -3   5      525.16      523.88     90.09 o 
  -7  -3   5      174.90       93.43     43.38 o 
  -6  -3   5      629.19      611.48     70.07 o 
  -5  -3   5      154.17      145.22     22.98 o 
  -4  -3   5     1707.31     1845.49     55.92 o 
  -3  -3   5     6060.57     6181.23    111.11 o 
  -2  -3   5     1260.78     1251.17     93.85 o 
  -1  -3   5       56.49       60.34     17.58 o 
   0  -3   5     1045.10      994.52     62.15 o 
   1  -3   5      872.01      834.61     42.76 o 
   2  -3   5      293.86      397.00     35.38 o 
   3  -3   5      511.44      462.80     38.92 o 
   4  -3   5      202.03      181.02     43.38 o 
   5  -3   5     2393.81     2168.11    113.45 o 
   6  -3   5     1205.76     1251.32     93.43 o 
   7  -3   5      255.06      211.06     54.22 o 
   8  -3   5        0.03       32.53     43.38 o 
   9  -3   5      261.62      377.06     78.42 o 
  10  -3   5       22.70       51.72     56.73 o 
 -11  -2   5      429.39      326.18     85.92 o 
 -10  -2   5       11.15       27.53     48.38 o 
  -9  -2   5      246.49      281.96     65.90 o 
  -8  -2   5      334.17      265.28     60.90 o 
  -7  -2   5       18.51       -2.50     30.87 o 
  -6  -2   5      157.40      182.69     45.05 o 
  -5  -2   5       20.08       30.03     29.20 o 
  -4  -2   5     2470.50     2413.37     98.44 o 
  -3  -2   5     1538.74     1454.66     87.59 o 
  -2  -2   5      724.08      660.15     43.38 o 
  -1  -2   5       94.50      103.43      9.75 o 
   0  -2   5      837.01      763.77     57.98 o 
   1  -2   5      125.49      144.88     23.16 o 
   2  -2   5     3697.76     3634.54     86.62 o 
   3  -2   5     6041.29     5799.77    120.23 o 
   4  -2   5      110.44      128.42     34.62 o 
   5  -2   5      838.98      825.03     69.24 o 
   6  -2   5     3294.00     3066.56    141.82 o 
   7  -2   5      469.89      628.99     83.42 o 
   8  -2   5      161.87      201.88     56.73 o 
   9  -2   5      959.70      995.21    114.29 o 
  10  -2   5       42.30       50.89     55.06 o 
 -11  -1   5      551.79      490.52     90.93 o 
 -10  -1   5      197.71      301.98     69.24 o 
  -9  -1   5        4.57       -1.67     34.20 o 
  -8  -1   5      411.36      331.18     59.23 o 
  -7  -1   5     1398.05     1267.17     86.76 o 
  -6  -1   5     1388.14     1543.29     90.09 o 
  -5  -1   5     2580.88     2685.32    108.45 o 
  -4  -1   5      237.06      337.86     41.71 o 
  -3  -1   5     1188.67     1090.31     57.56 o 
  -2  -1   5     1417.51     1428.67     32.88 o 
  -1  -1   5      800.95      867.54     24.57 o 
   0  -1   5      923.46      908.61     28.55 o 
   1  -1   5    12677.26    13383.25    144.53 o 
   2  -1   5     2790.48     2982.45     55.88 o 
   3  -1   5     4972.68     5261.84     96.85 o 
   4  -1   5       43.49       72.61     27.13 o 
   5  -1   5      866.13      885.78     53.59 o 
   6  -1   5      480.29      508.87     69.24 o 
   7  -1   5      608.52      709.08     85.92 o 
   8  -1   5      139.40      185.19     59.23 o 
   9  -1   5      603.65      615.65     97.60 o 
  10  -1   5        0.15       -6.67     50.89 o 
 -11   0   5      548.44      526.39     90.09 o 
 -10   0   5        4.98       27.53     42.54 o 
  -9   0   5        9.43       -0.83     35.04 o 
  -8   0   5     1404.80     1318.89     89.26 o 
  -7   0   5      893.52      874.25     68.41 o 
  -6   0   5       57.48       87.59     30.03 o 
  -5   0   5     1794.80     1726.81     81.75 o 
  -4   0   5     1498.19     1464.04     66.74 o 
  -3   0   5      674.67      655.83     28.89 o 
  -2   0   5     1169.58     1239.18     35.97 o 
  -1   0   5      397.73      432.83     19.24 o 
   0   0   5     5910.49     5926.85    103.28 o 
   1   0   5    29980.41    32229.48    304.45 o 
   2   0   5      264.62      344.24     30.94 o 
   3   0   5      149.73      154.42     20.00 o 
   4   0   5      248.42      300.61     31.59 o 
   5   0   5     1473.03     1415.93     50.79 o 
   6   0   5      363.46      372.32     42.69 o 
   7   0   5      625.03      801.68     90.93 o 
   8   0   5       76.55       84.26     47.55 o 
   9   0   5      388.54      427.95     81.75 o 
 -11   1   5      170.55      175.18     63.40 o 
 -10   1   5      371.08      371.22     70.91 o 
  -9   1   5     1321.37     1081.97     87.59 o 
  -8   1   5     3449.32     3180.84    132.64 o 
  -7   1   5      666.29      648.18     62.57 o 
  -6   1   5       93.32       48.38     25.03 o 
  -5   1   5       10.31        8.34     18.35 o 
  -4   1   5      989.89     1311.38     67.57 o 
  -3   1   5      641.10      778.30     52.56 o 
  -2   1   5     8954.22     9127.17    124.30 o 
  -1   1   5    16024.45    17389.43    209.84 o 
   0   1   5       24.88       18.29      9.92 o 
   1   1   5     3218.34     3371.39     59.14 o 
   2   1   5      770.94      658.61     28.93 o 
   3   1   5     1340.27     1478.88     44.85 o 
   4   1   5     2591.93     2443.85     61.92 o 
   5   1   5       21.01       27.98     19.22 o 
   6   1   5      597.57      583.74     74.66 o 
   7   1   5        4.99       12.18     26.37 o 
   8   1   5       78.91       27.53     45.05 o 
   9   1   5        2.09      -52.56     40.88 o 
 -11   2   5      120.70      136.81     56.73 o 
 -10   2   5      227.66      271.95     63.40 o 
  -9   2   5     2722.53     2558.52    125.97 o 
  -8   2   5     1095.76     1041.09     77.58 o 
  -7   2   5       42.92       60.90     31.70 o 
  -6   2   5       32.40       26.69     25.03 o 
  -5   2   5      224.85      302.15     35.45 o 
  -4   2   5     2313.21     2273.78     82.17 o 
  -3   2   5      659.06      647.18     48.80 o 
  -2   2   5     8225.13     8934.39    194.37 o 
  -1   2   5     2872.67     2708.68     91.76 o 
   0   2   5      664.52      804.40     26.20 o 
   1   2   5     3130.01     3563.97     99.94 o 
   2   2   5      887.11      846.55     32.82 o 
   3   2   5     2364.53     2224.30     82.90 o 
   4   2   5     4909.59     5121.06     93.35 o 
   5   2   5      933.32      945.15     62.72 o 
   6   2   5      220.09      273.62     41.21 o 
   7   2   5       95.24      129.68     35.25 o 
   8   2   5      186.68      165.77     43.64 o 
   9   2   5      110.54      168.51     64.23 o 
 -11   3   5      174.75      153.49     59.23 o 
 -10   3   5       91.39       87.59     48.38 o 
  -9   3   5      855.81      875.09     83.42 o 
  -8   3   5       18.04       -6.67     27.53 o 
  -7   3   5      498.79      475.60     42.85 o 
  -6   3   5     1309.27     1215.13     56.73 o 
  -5   3   5      209.53      221.21     25.76 o 
  -4   3   5     5475.94     5497.82     96.99 o 
  -3   3   5      402.41      316.40     24.19 o 
  -2   3   5     1943.44     1923.69     85.09 o 
  -1   3   5      161.24      154.33     35.04 o 
   0   3   5     3954.35     3993.76     69.86 o 
   1   3   5     1338.30     1259.64     54.07 o 
   2   3   5     2518.42     2439.50     54.55 o 
   3   3   5      129.51      149.21     21.48 o 
   4   3   5     2182.47     2269.55     61.86 o 
   5   3   5        1.48        1.30     28.78 o 
   6   3   5      474.30      473.85     49.97 o 
   7   3   5      234.12      240.50     42.87 o 
   8   3   5      123.68      138.48     43.65 o 
   9   3   5      125.18      148.68     47.94 o 
 -10   4   5      304.14      309.49     65.07 o 
  -9   4   5        0.00        2.50     30.87 o 
  -8   4   5        0.19        9.09     24.19 o 
  -7   4   5     1368.33     1395.82     60.71 o 
  -6   4   5     2181.03     2159.10     69.35 o 
  -5   4   5      571.21      613.68     36.42 o 
  -4   4   5     1700.97     1985.42     96.77 o 
  -3   4   5      212.21      236.08     44.21 o 
  -2   4   5      147.96      125.13     35.04 o 
  -1   4   5     3340.07     2958.94    115.96 o 
   0   4   5      804.22      838.71     59.65 o 
   1   4   5      746.61      697.85     29.18 o 
   2   4   5     4262.26     4047.13    102.75 o 
   3   4   5      455.32      449.09     31.02 o 
   4   4   5       41.83       33.17     25.89 o 
   5   4   5      507.38      539.37     51.10 o 
   6   4   5      132.75      149.38     37.18 o 
   7   4   5      130.67      215.90     42.88 o 
   8   4   5      123.33      183.23     50.47 o 
 -11   5   5        4.14       45.88     38.37 o 
 -10   5   5      116.50      251.93     59.23 o 
  -9   5   5      826.43      915.13     99.27 o 
  -8   5   5        2.62       55.89     40.04 o 
  -7   5   5      671.23      797.50     86.76 o 
  -6   5   5     1300.70     1328.90     93.43 o 
  -5   5   5      132.39      123.46     39.21 o 
  -4   5   5       14.04       31.70     31.70 o 
  -3   5   5      475.64      447.97     59.23 o 
  -2   5   5       31.31       49.22     31.70 o 
  -1   5   5     2184.26     2163.94    107.61 o 
   0   5   5     2895.54     2413.37    120.13 o 
   1   5   5       92.46      183.06     35.87 o 
   2   5   5      844.58      828.01     49.83 o 
   3   5   5        8.69      -13.35     50.89 o 
   4   5   5      142.96      125.94     34.62 o 
   5   5   5     1939.58     1973.56     82.78 o 
   6   5   5      200.27      275.07     78.83 o 
   7   5   5      402.51      448.97     59.15 o 
   8   5   5      167.73      241.25     71.74 o 
 -10   6   5       62.11      139.31     48.38 o 
  -9   6   5     1109.11     1268.00    114.29 o 
  -8   6   5      880.85      855.07     94.27 o 
  -7   6   5        2.22       49.22     38.37 o 
  -6   6   5       71.07      104.28     43.38 o 
  -5   6   5      156.69      195.21     50.89 o 
  -4   6   5      428.77      436.29     64.23 o 
  -3   6   5     5329.87     4858.44    169.34 o 
  -2   6   5     2180.91     1987.09    105.94 o 
  -1   6   5      452.47      470.49     69.24 o 
   0   6   5      658.62      744.95     84.26 o 
   1   6   5       47.81       90.93     60.06 o 
   2   6   5       38.93       98.44     63.40 o 
   3   6   5      976.76      895.11     96.77 o 
   4   6   5        7.37      -17.52     47.55 o 
   5   6   5      655.28      606.47     95.93 o 
   6   6   5      912.04     1055.28    119.29 o 
   7   6   5       57.74       15.85     50.05 o 
 -10   7   5       26.14       82.59     48.38 o 
  -9   7   5       41.45      131.81     51.72 o 
  -8   7   5       12.46       56.73     40.04 o 
  -7   7   5       88.42      117.62     48.38 o 
  -6   7   5      200.02      332.02     65.90 o 
  -5   7   5      625.27      674.88     83.42 o 
  -4   7   5       83.35       88.43     45.88 o 
  -3   7   5      658.71      573.94     76.75 o 
  -2   7   5     2109.85     1967.07    117.62 o 
  -1   7   5     1042.59     1120.34    100.11 o 
   0   7   5      590.77      591.45     87.59 o 
   1   7   5      346.28      369.56     77.58 o 
   2   7   5       22.93       75.08     57.56 o 
   3   7   5      281.80      343.69     78.42 o 
   4   7   5      265.37      181.86     66.74 o 
   5   7   5      152.02      267.78     75.08 o 
   6   7   5       20.32       41.71     60.90 o 
  -9   8   5        0.70       65.07     48.38 o 
  -8   8   5      152.42      105.94     55.89 o 
  -7   8   5      323.72      334.52     73.41 o 
  -6   8   5      299.12      286.97     67.57 o 
  -5   8   5     1371.12     1381.45    108.45 o 
  -4   8   5      322.13      469.66     76.75 o 
  -3   8   5      178.22      175.18     55.89 o 
  -2   8   5      543.82      558.09     81.75 o 
  -1   8   5       12.05       51.72     52.56 o 
   0   8   5     1168.63     1038.59    110.12 o 
   1   8   5      821.99      674.88    101.77 o 
   2   8   5      264.51      216.89     79.25 o 
   3   8   5        5.41       31.70     65.07 o 
   4   8   5       41.79       21.69     62.57 o 
   5   8   5       30.79      100.11     64.23 o 
  -8   9   5       76.85      125.97     63.40 o 
  -7   9   5      544.32      575.60     92.60 o 
  -6   9   5       13.46       13.35     50.05 o 
  -5   9   5      140.21      227.74     64.23 o 
  -4   9   5        6.20       52.56     49.22 o 
  -3   9   5       18.71      -33.37     45.05 o 
  -2   9   5        8.52       37.54     50.89 o 
  -1   9   5       72.34      186.86     65.90 o 
   0   9   5        1.25       11.68     60.06 o 
   1   9   5      345.73      327.01     86.76 o 
   2   9   5      155.37       92.60     67.57 o 
   3   9   5       46.20      -38.37     55.89 o 
   4   9   5      179.49      220.23     79.25 o 
  -7  10   5      257.72      294.48     76.75 o 
  -6  10   5        9.22       20.02     55.06 o 
  -5  10   5       26.75       12.51     54.22 o 
  -4  10   5      347.62      371.22     80.08 o 
  -3  10   5        2.04       -4.17     54.22 o 
  -2  10   5      387.81      382.90     81.75 o 
  -1  10   5       96.69       -2.50     63.40 o 
   0  10   5      116.20       65.07     67.57 o 
   1  10   5      131.35       81.75     71.74 o 
   2  10   5       84.22      241.92     79.25 o 
   3  10   5      125.88      150.99     75.91 o 
  -5  11   5      255.05      268.62     81.75 o 
  -4  11   5      592.94      580.61    103.44 o 
  -3  11   5      171.95       73.41     61.73 o 
  -2  11   5      360.83      378.73     89.26 o 
  -1  11   5      175.57       82.59     74.24 o 
   0  11   5       15.13       14.18     72.58 o 
   1  11   5        2.39       -4.17     75.91 o 
  -3 -12   6      363.08      341.19     87.59 o 
  -2 -12   6      174.06      188.53     73.41 o 
  -1 -12   6       60.95       29.20     61.73 o 
   0 -12   6       67.54       32.53     59.23 o 
   1 -12   6      114.94      131.81     70.91 o 
   2 -12   6        0.61       57.56     57.56 o 
   3 -12   6     1492.60     1268.83    130.14 o 
  -5 -11   6      187.31      199.38     69.24 o 
  -4 -11   6       97.63      102.61     66.74 o 
  -3 -11   6      125.63      127.63     64.23 o 
  -2 -11   6      413.28      500.53     95.10 o 
  -1 -11   6      150.69       58.39     58.39 o 
   0 -11   6       50.87       84.26     59.23 o 
   1 -11   6      270.10      298.65     77.58 o 
   2 -11   6       12.52       55.89     56.73 o 
   3 -11   6      483.01      340.36     81.75 o 
   4 -11   6      193.81      145.99     66.74 o 
   5 -11   6        0.99       24.19     55.89 o 
  -6 -10   6      202.21      122.63     65.90 o 
  -5 -10   6       64.93      110.95     56.73 o 
  -4 -10   6      400.75      292.81     74.24 o 
  -3 -10   6       36.32       25.86     54.22 o 
  -2 -10   6        3.69       20.86     52.56 o 
  -1 -10   6      291.88      358.71     78.42 o 
   0 -10   6      500.17      463.82     82.59 o 
   1 -10   6     1697.58     1442.35    115.96 o 
   2 -10   6        1.44      -38.37     45.05 o 
   3 -10   6      127.47       61.73     56.73 o 
   4 -10   6        0.32       33.37     55.89 o 
   5 -10   6      219.28      196.04     72.58 o 
   6 -10   6      390.18      317.00     80.08 o 
  -6  -9   6       26.33       18.35     46.72 o 
  -5  -9   6       33.57       30.03     47.55 o 
  -4  -9   6        7.69      -26.69     44.21 o 
  -3  -9   6       83.02       77.58     52.56 o 
  -2  -9   6      154.13      236.08     63.40 o 
  -1  -9   6     1224.75     1302.20    106.78 o 
   0  -9   6      202.87      163.51     57.56 o 
   1  -9   6      354.16      386.24     73.41 o 
   2  -9   6        2.02      -29.20     34.20 o 
   3  -9   6      100.53       65.90     48.38 o 
   4  -9   6      289.79      235.25     68.41 o 
   5  -9   6        1.13       10.01     52.56 o 
   6  -9   6      770.19      680.72    102.61 o 
   7  -9   6      496.22      553.92    100.94 o 
  -8  -8   6       79.46       32.53     54.22 o 
  -7  -8   6        2.31      -44.21     49.22 o 
  -6  -8   6       39.92       25.03     48.38 o 
  -5  -8   6      173.58      203.55     60.90 o 
  -4  -8   6      155.28      106.78     55.89 o 
  -3  -8   6      263.24      256.10     64.23 o 
  -2  -8   6      212.39      210.22     62.57 o 
  -1  -8   6      858.48      930.98     98.44 o 
   0  -8   6        3.31       61.73     45.05 o 
   1  -8   6        1.20       10.84     40.88 o 
   2  -8   6      137.13      123.46     49.22 o 
   3  -8   6      175.55      130.14     55.06 o 
   4  -8   6     1128.23     1134.53    110.95 o 
   5  -8   6      473.03      508.03     85.92 o 
   6  -8   6       86.22      105.94     58.39 o 
   7  -8   6      145.21      201.04     75.91 o 
   8  -8   6        7.17      -25.86     60.06 o 
  -9  -7   6       41.18       79.25     57.56 o 
  -8  -7   6       35.15        3.34     45.05 o 
  -7  -7   6        5.75      -42.54     42.54 o 
  -6  -7   6      451.54      370.39     74.24 o 
  -5  -7   6       41.93       -6.67     37.54 o 
  -4  -7   6      274.13      351.20     70.07 o 
  -3  -7   6      285.09      321.17     63.40 o 
  -2  -7   6        3.41      -16.54     23.57 o 
  -1  -7   6       87.10      130.14     47.55 o 
   0  -7   6      431.40      405.43     65.90 o 
   1  -7   6      432.27      519.71     72.58 o 
   2  -7   6     1346.94     1252.15     99.27 o 
   3  -7   6        4.82       30.03     44.21 o 
   4  -7   6     1224.01     1191.25    107.61 o 
   5  -7   6      746.61      699.90     93.43 o 
   6  -7   6       81.60      103.44     59.23 o 
   7  -7   6       53.36       27.53     61.73 o 
   8  -7   6      371.68      306.99     85.92 o 
  -9  -6   6       30.72       39.21     48.38 o 
  -8  -6   6       10.83       44.21     45.05 o 
  -7  -6   6       83.53       70.91     45.88 o 
  -6  -6   6      315.01      369.56     67.57 o 
  -5  -6   6       92.06       88.43     40.88 o 
  -4  -6   6      564.81      495.52     71.74 o 
  -3  -6   6      730.30      660.00     57.14 o 
  -2  -6   6      154.24      179.13     50.89 o 
  -1  -6   6        2.10       28.78     24.18 o 
   0  -6   6      601.04      586.12     84.26 o 
   1  -6   6       13.44       27.96     23.77 o 
   2  -6   6     3179.15     3054.88    137.64 o 
   3  -6   6     1012.83      847.56     83.42 o 
   4  -6   6       76.99       77.58     40.04 o 
   5  -6   6        1.52       30.87     38.37 o 
   6  -6   6       30.79       24.19     45.05 o 
   7  -6   6      438.64      357.04     82.59 o 
   8  -6   6     1454.61     1546.63    130.14 o 
   9  -6   6      241.39      349.53     90.93 o 
 -10  -5   6        0.51       67.57    119.29 o 
  -9  -5   6       39.72       51.72     50.89 o 
  -8  -5   6        4.49        5.84     33.37 o 
  -7  -5   6       45.88       40.04     41.71 o 
  -6  -5   6      501.33      542.24     76.75 o 
  -5  -5   6       91.87      103.44     42.54 o 
  -4  -5   6       95.34      111.54     25.15 o 
  -3  -5   6        1.51        4.32     19.44 o 
  -2  -5   6       52.32       41.15     22.66 o 
  -1  -5   6     1039.84     1013.03     52.67 o 
   0  -5   6     2977.60     2779.31     83.84 o 
   1  -5   6      147.90      157.17     55.47 o 
   2  -5   6      560.84      650.06     85.92 o 
   3  -5   6      194.19      212.72     51.72 o 
   4  -5   6      319.86      304.49     60.06 o 
   5  -5   6       49.70       67.57     40.88 o 
   6  -5   6     2076.29     1903.67    120.96 o 
   7  -5   6       93.20       50.89     46.72 o 
   8  -5   6     1336.07     1456.53    133.47 o 
   9  -5   6      105.85      138.48     66.74 o 
 -10  -4   6       13.33       91.76     85.09 o 
  -8  -4   6      680.10      618.15     84.26 o 
  -7  -4   6       20.82       10.01     33.37 o 
  -6  -4   6      314.99      314.50     60.90 o 
  -5  -4   6        1.05        1.54     17.04 o 
  -4  -4   6       27.32       37.59     19.64 o 
  -3  -4   6     2693.50     2708.40     75.71 o 
  -2  -4   6     2531.26     2567.09     88.43 o 
  -1  -4   6        2.69       -2.99     18.57 o 
   0  -4   6     3101.57     3384.14     88.76 o 
   1  -4   6      122.00      126.18     28.24 o 
   2  -4   6      740.91      741.05     49.82 o 
   3  -4   6     1639.10     1727.82     70.76 o 
   4  -4   6      264.34      233.58     52.56 o 
   5  -4   6      670.11      646.51     76.75 o 
   6  -4   6     2248.04     2274.06    128.47 o 
   7  -4   6       54.93       95.93     51.72 o 
   8  -4   6      186.36      310.33     75.08 o 
   9  -4   6       45.48       71.74     55.89 o 
 -11  -3   6      353.41      417.94    105.94 o 
 -10  -3   6      191.68      206.05     83.42 o 
  -9  -3   6       37.08       12.51     59.23 o 
  -8  -3   6      390.32      410.43     70.91 o 
  -7  -3   6       13.89      -13.35     28.36 o 
  -6  -3   6      255.45      286.52     32.25 o 
  -5  -3   6      406.45      363.10     33.33 o 
  -4  -3   6      459.69      484.12     35.43 o 
  -3  -3   6     4027.19     4255.14     94.31 o 
  -2  -3   6     2586.14     2490.29     69.59 o 
  -1  -3   6      294.74      298.15     32.12 o 
   0  -3   6      973.22      994.34     48.01 o 
   1  -3   6      229.05      252.67     33.37 o 
   2  -3   6     1126.16     1179.09     54.11 o 
   3  -3   6     2951.68     2849.40     87.25 o 
   4  -3   6      941.25      903.44     56.15 o 
   5  -3   6      472.85      427.12     66.74 o 
   6  -3   6      285.65      416.27     70.07 o 
   7  -3   6      341.43      429.62     75.91 o 
   8  -3   6       10.18       77.58     48.38 o 
   9  -3   6      297.62      330.35     78.42 o 
 -11  -2   6      336.30      343.69     88.43 o 
 -10  -2   6     1116.61     1016.07    120.13 o 
  -9  -2   6      121.85      169.34     58.39 o 
  -8  -2   6       52.28      101.77     53.39 o 
  -7  -2   6      884.01      950.17     86.76 o 
  -6  -2   6       47.63       32.53     31.70 o 
  -5  -2   6      689.87      718.25     66.74 o 
  -4  -2   6      481.76      516.98     40.46 o 
  -3  -2   6     1048.37     1007.87     42.95 o 
  -2  -2   6      185.26      197.97     15.24 o 
  -1  -2   6      482.37      544.20     24.84 o 
   0  -2   6       90.35      126.57     18.04 o 
   1  -2   6     2945.33     2865.64     49.77 o 
   2  -2   6        4.78        9.56     15.64 o 
   3  -2   6     3464.80     3396.33    183.53 o 
   4  -2   6      809.11      796.70     50.23 o 
   5  -2   6       28.99       29.29     25.24 o 
   6  -2   6     1596.37     1448.19    100.94 o 
   7  -2   6      544.89      743.28     92.60 o 
   8  -2   6      126.52      100.94     51.72 o 
   9  -2   6      234.79      318.67     76.75 o 
 -11  -1   6       27.08       38.37     58.39 o 
 -10  -1   6     1250.99     1264.66    119.29 o 
  -9  -1   6      511.98      480.51     75.91 o 
  -8  -1   6       71.56      100.94     42.54 o 
  -6  -1   6      130.94       97.60     37.54 o 
  -5  -1   6     2427.91     2420.88    102.61 o 
  -4  -1   6      260.23      247.76     39.21 o 
  -3  -1   6       94.44       81.68     13.84 o 
  -2  -1   6     1829.24     1796.36     49.62 o 
  -1  -1   6       13.81       74.30     24.00 o 
   0  -1   6      755.61      811.60     28.88 o 
   1  -1   6     4207.17     4068.34     66.45 o 
   2  -1   6       90.82      101.44     16.66 o 
   3  -1   6     2784.32     2821.83     62.02 o 
   4  -1   6      238.53      264.93     27.07 o 
   5  -1   6      936.60     1010.64     59.61 o 
   6  -1   6     3306.91     3340.18    150.16 o 
   7  -1   6     1853.72     2034.64    125.13 o 
   8  -1   6       48.13       55.06     46.72 o 
   9  -1   6      133.93      177.69     60.06 o 
 -11   0   6       29.21       80.08     59.23 o 
 -10   0   6      121.98      114.29     51.72 o 
  -9   0   6      728.68      580.61     77.58 o 
  -8   0   6      380.45      322.01     56.73 o 
  -7   0   6     2292.31     2113.89    103.44 o 
  -5   0   6      910.43     1054.44     66.74 o 
  -4   0   6      796.55      902.62     55.06 o 
  -3   0   6       73.20       60.48     15.34 o 
  -2   0   6     5426.81     5919.37     89.22 o 
  -1   0   6    18476.29    19686.63    282.92 o 
   0   0   6        0.05       16.35     13.69 o 
   1   0   6     1696.83     1636.06     54.90 o 
   2   0   6      131.57      157.06     19.56 o 
   3   0   6       29.43       35.71     17.93 o 
   4   0   6     2114.74     2239.05     61.19 o 
   5   0   6     2104.16     2103.39     63.09 o 
   6   0   6      429.53      351.77     42.76 o 
   7   0   6      249.45      278.63     60.90 o 
   8   0   6       28.79       20.02     44.21 o 
   9   0   6       10.11       47.55     52.56 o 
 -11   1   6        0.06        4.17     45.05 o 
 -10   1   6      416.95      437.96     75.91 o 
  -9   1   6      584.64      470.49     68.41 o 
  -8   1   6      162.41      128.47     40.04 o 
  -7   1   6     1733.52     1347.25     78.42 o 
  -6   1   6      511.27      453.81     48.38 o 
  -5   1   6       18.35       42.95     17.04 o 
  -4   1   6     4170.44     4374.63     87.09 o 
  -3   1   6      304.31      356.07     23.99 o 
  -2   1   6     2261.15     2234.45     50.89 o 
  -1   1   6     6797.67     6816.68     89.41 o 
   0   1   6      777.60      716.75     28.34 o 
   1   1   6        0.69        6.35     11.62 o 
   2   1   6     3456.48     3181.69     64.25 o 
   3   1   6      115.12      129.46     26.58 o 
   4   1   6     3040.62     3032.71     72.56 o 
   5   1   6     1154.28     1138.83     61.38 o 
   6   1   6        0.86        6.85     20.80 o 
   7   1   6       64.31       41.00     32.54 o 
   8   1   6      168.99      227.74     63.40 o 
   9   1   6      139.40      104.28     62.57 o 
 -11   2   6      294.36      320.34     73.41 o 
 -10   2   6      905.63      909.29     92.60 o 
  -9   2   6      140.00      196.04     49.22 o 
  -8   2   6       49.08       66.74     36.71 o 
  -7   2   6       62.03       50.05     30.03 o 
  -6   2   6     1888.66     1674.00     99.69 o 
  -5   2   6     1553.07     1444.16     78.00 o 
  -4   2   6     4034.66     3905.44    133.89 o 
  -3   2   6     3330.61     3170.12     83.84 o 
  -2   2   6      190.03      201.48     14.50 o 
  -1   2   6      215.08      214.34     16.26 o 
   0   2   6      961.56     1113.77     34.04 o 
   1   2   6       69.13       91.10     16.56 o 
   2   2   6     3502.85     3484.55     68.69 o 
   3   2   6      627.41      682.36     35.64 o 
   4   2   6      834.71      805.63     42.65 o 
   5   2   6       22.33       30.74     27.30 o 
   6   2   6      726.39      797.22     90.09 o 
   7   2   6        9.92       16.69     30.66 o 
   8   2   6      740.50      808.33     73.14 o 
  -8   3   6       16.73       30.41     23.51 o 
  -7   3   6      519.99      454.53     41.71 o 
  -6   3   6     3403.64     3255.64    103.44 o 
  -5   3   6     2021.41     1990.43     98.44 o 
  -4   3   6      483.90      532.23     55.89 o 
  -3   3   6       36.86       30.87     25.86 o 
  -2   3   6      183.28      219.40     40.04 o 
  -1   3   6      754.61      644.84     60.06 o 
   0   3   6     1579.80     1342.89     42.82 o 
   1   3   6       74.59       94.08     16.38 o 
   2   3   6     2862.76     2707.87     61.19 o 
   3   3   6      289.32      296.39     30.93 o 
   4   3   6       31.34       45.02     21.79 o 
   5   3   6       99.12      128.17     32.64 o 
   6   3   6      108.09      130.16     55.47 o 
   7   3   6       44.51      105.62     38.83 o 
   8   3   6      816.22     1018.37    145.99 o 
 -11   4   6        5.93      133.47     53.39 o 
 -10   4   6        0.11       46.72     39.21 o 
  -9   4   6      190.17      177.69     55.06 o 
  -8   4   6      334.47      347.87     64.23 o 
  -7   4   6        5.87       -1.67     34.20 o 
  -6   4   6     1645.40     1821.08    105.94 o 
  -5   4   6     1127.49     1112.84     80.92 o 
  -4   4   6      753.33      786.66     71.74 o 
  -3   4   6      883.76      899.28     67.57 o 
  -2   4   6      206.26      191.03     43.38 o 
  -1   4   6      273.24      226.91     47.55 o 
   0   4   6     1813.70     1866.96    103.44 o 
   1   4   6      359.51      401.11     76.75 o 
   2   4   6     1007.29     1096.08    116.37 o 
   3   4   6       19.04       28.69     28.06 o 
   4   4   6      166.84      148.81     33.43 o 
   5   4   6      447.24      532.89     52.01 o 
   6   4   6       62.10       80.28     33.43 o 
   7   4   6      520.91      480.74     61.63 o 
   8   4   6      390.75      535.56     97.60 o 
 -10   5   6      431.29      576.44     88.43 o 
  -9   5   6      392.37      490.52     81.75 o 
  -8   5   6      442.70      520.55     80.08 o 
  -7   5   6        4.07       52.56     36.71 o 
  -6   5   6       12.56      -11.68     31.70 o 
  -5   5   6       25.30       66.74     37.54 o 
  -4   5   6      279.28      255.27     53.39 o 
  -2   5   6     2659.71     2706.18    121.79 o 
  -1   5   6       50.51       11.68     40.04 o 
   0   5   6     1342.70     1328.06    100.11 o 
   1   5   6      842.39      727.25     71.32 o 
   2   5   6      183.32      232.68     38.02 o 
   3   5   6      653.73      737.44     88.43 o 
   4   5   6      427.83      593.96     87.59 o 
   5   5   6      325.79      310.33     72.58 o 
   6   5   6     1537.56     1504.08    128.47 o 
   7   5   6       65.31       90.93     60.06 o 
 -10   6   6      812.17      820.03    103.44 o 
  -9   6   6       82.05       77.58     54.22 o 
  -8   6   6       16.44       20.86     45.88 o 
  -7   6   6       18.38       98.44     49.22 o 
  -6   6   6      187.86      194.37     56.73 o 
  -5   6   6      166.89      185.19     52.56 o 
  -4   6   6      548.72      548.91     72.58 o 
  -3   6   6        3.33       27.53     40.04 o 
  -2   6   6     2040.00     2167.28    118.46 o 
  -1   6   6      161.34      168.51     54.22 o 
   0   6   6       26.73        3.34     51.72 o 
   1   6   6       15.63       31.26     25.88 o 
   2   6   6       88.70      116.79     66.74 o 
   3   6   6     1321.74     1197.93    113.45 o 
   4   6   6      311.46      309.49     76.75 o 
   5   6   6       28.04        0.83     51.72 o 
   6   6   6       41.90       90.09     61.73 o 
 -10   7   6      402.05      493.85     85.09 o 
  -9   7   6       29.91       93.43     55.06 o 
  -8   7   6      726.26      661.53     97.60 o 
  -7   7   6      306.77      408.76     77.58 o 
  -6   7   6        0.03        2.50     39.21 o 
  -5   7   6     1570.04     1720.98    119.29 o 
  -4   7   6     1381.22     1474.88    105.94 o 
  -3   7   6        0.19       13.35     43.38 o 
  -2   7   6      739.53      770.81     90.09 o 
  -1   7   6      118.61      170.18     62.57 o 
   0   7   6      845.84      902.62    103.44 o 
   1   7   6     1291.28     1351.42    123.46 o 
   2   7   6      969.82      956.00    110.12 o 
   3   7   6      406.62      422.94     86.76 o 
   4   7   6      165.74      186.03     74.24 o 
   5   7   6       32.64       82.59     65.07 o 
   6   7   6       80.27      210.22     71.74 o 
  -9   8   6       35.78       60.90     52.56 o 
  -8   8   6      225.11      314.50     73.41 o 
  -7   8   6      721.59      840.05    109.28 o 
  -6   8   6      271.18      318.67     75.08 o 
  -5   8   6      238.51      257.77     65.07 o 
  -4   8   6      828.73      815.86     95.10 o 
  -3   8   6      497.53      429.62     79.25 o 
  -2   8   6       83.27      140.98     60.90 o 
  -1   8   6      470.51      430.45     80.92 o 
   0   8   6      273.24      376.23     86.76 o 
   1   8   6      114.04      163.51     78.42 o 
   2   8   6     2146.95     2108.88    147.66 o 
   3   8   6       64.04      127.63     74.24 o 
   4   8   6       23.26      -60.90     50.89 o 
   5   8   6      177.02      231.91     80.92 o 
  -8   9   6       72.10      110.12     57.56 o 
  -7   9   6      704.36      835.04    114.29 o 
  -6   9   6      562.86      577.27     95.10 o 
  -5   9   6        0.26       11.68     47.55 o 
  -4   9   6      306.07      312.83     71.74 o 
  -3   9   6      747.07      812.52    100.94 o 
  -2   9   6     1029.60      929.31    110.95 o 
  -1   9   6      280.56      247.76     81.75 o 
   0   9   6       24.33       12.51     63.40 o 
   1   9   6      108.26        0.00     71.74 o 
   2   9   6      246.45      393.75     98.44 o 
   3   9   6        0.26       36.71     73.41 o 
   4   9   6       34.45       71.74     69.24 o 
  -7  10   6      159.04      242.76     83.42 o 
  -6  10   6        5.77       62.57     58.39 o 
  -5  10   6        1.25      -34.20     45.05 o 
  -4  10   6      183.24      180.19     70.91 o 
  -3  10   6     1064.14     1021.07    117.62 o 
  -2  10   6      150.62      142.65     74.24 o 
  -1  10   6      306.91      341.19     90.93 o 
   0  10   6       13.76      -37.54     60.90 o 
   1  10   6       24.79       23.36     76.75 o 
   2  10   6      193.05      186.86     85.09 o 
  -4  11   6      281.67      373.73     94.27 o 
  -3  11   6      295.47      302.82     91.76 o 
  -2  11   6        1.48      -25.03     70.07 o 
  -1  11   6       10.65      -88.43     68.41 o 
  -2 -12   7       62.31      171.01     74.24 o 
  -1 -12   7        3.38       20.86     56.73 o 
   0 -12   7        0.41       42.54     56.73 o 
   1 -12   7        2.73       -0.83     55.89 o 
   2 -12   7        1.07      -33.37     48.38 o 
  -4 -11   7      120.54       68.41     65.07 o 
  -3 -11   7       24.81       72.58     63.40 o 
  -2 -11   7        8.40       19.19     61.73 o 
  -1 -11   7       95.52       92.60     64.23 o 
   0 -11   7       47.99       -5.01     52.56 o 
   1 -11   7     1260.34     1210.44    128.47 o 
   2 -11   7      205.06      192.70     71.74 o 
   3 -11   7       97.20      143.48     68.41 o 
   4 -11   7        0.16        4.17     57.56 o 
  -6 -10   7        1.56       34.20     57.56 o 
  -5 -10   7       19.23       19.19     48.38 o 
  -4 -10   7       10.17      -47.55     48.38 o 
  -3 -10   7        3.97       58.39     53.39 o 
  -2 -10   7      102.25      181.86     63.40 o 
  -1 -10   7      805.97      773.31    105.11 o 
   0 -10   7        6.11      100.94     61.73 o 
   1 -10   7      643.37      604.80     92.60 o 
   2 -10   7      409.75      350.37     77.58 o 
   3 -10   7       13.37       16.68     52.56 o 
   4 -10   7      283.63      352.87     83.42 o 
   5 -10   7      261.50      367.89     86.76 o 
   6 -10   7      146.96      100.94     71.74 o 
  -7  -9   7       40.51       58.39     54.22 o 
  -6  -9   7        6.96       41.71     54.22 o 
  -5  -9   7       23.38       10.01     53.39 o 
  -4  -9   7      228.57      203.55     68.41 o 
  -3  -9   7      528.31      510.54     89.26 o 
  -2  -9   7      137.45      177.69     63.40 o 
  -1  -9   7      435.63      407.09     80.08 o 
   0  -9   7      357.56      329.51     73.41 o 
   1  -9   7        0.97      -38.37     41.71 o 
   2  -9   7       31.89       41.71     44.21 o 
   3  -9   7        0.36      -11.68     46.72 o 
   4  -9   7      428.89      466.32     89.26 o 
   5  -9   7      898.78      860.90    114.29 o 
   6  -9   7       15.40       30.87     60.90 o 
  -8  -8   7        3.81      -23.36     44.21 o 
  -7  -8   7       98.86       41.71     44.21 o 
  -6  -8   7       90.01       82.59     53.39 o 
  -5  -8   7       31.91       25.03     45.88 o 
  -4  -8   7      330.60      331.18     69.24 o 
  -3  -8   7      410.15      503.03     82.59 o 
  -2  -8   7       51.49       58.39     45.05 o 
  -1  -8   7        2.67       -5.01     39.21 o 
   0  -8   7       46.23      108.45     51.72 o 
   1  -8   7        0.21       11.68     40.04 o 
   2  -8   7      616.52      656.52     87.59 o 
   3  -8   7      224.12      246.09     66.74 o 
   4  -8   7      185.93      166.84     63.40 o 
   5  -8   7      896.14      953.50    113.45 o 
   6  -8   7       10.61        4.17     55.06 o 
   7  -8   7       13.86       71.74     55.89 o 
  -9  -7   7       18.37       17.52     47.55 o 
  -8  -7   7       90.83      127.63     54.22 o 
  -7  -7   7       14.45       -1.67     40.88 o 
  -6  -7   7      367.39      271.12     62.57 o 
  -5  -7   7       46.66       47.55     40.88 o 
  -4  -7   7       74.86       60.90     42.54 o 
  -3  -7   7      216.62      125.97     49.22 o 
  -2  -7   7      592.80      478.11     49.64 o 
  -1  -7   7        0.50      -19.59     26.13 o 
   0  -7   7      791.40      776.28     56.81 o 
   1  -7   7      364.91      291.14     60.06 o 
   2  -7   7     1226.68     1221.28     99.27 o 
   3  -7   7     1153.83      997.72     99.27 o 
   4  -7   7      494.54      508.03     80.92 o 
   5  -7   7      226.27      152.66     55.06 o 
   6  -7   7      200.98      210.22     65.90 o 
   7  -7   7       36.60       22.52     54.22 o 
   8  -7   7      443.62      355.37     93.43 o 
  -9  -6   7        0.15       60.06     50.05 o 
  -8  -6   7      293.11      221.07     60.06 o 
  -7  -6   7        0.07       27.53     40.04 o 
  -6  -6   7      161.54      156.83     52.56 o 
  -5  -6   7       33.17       93.43     45.05 o 
  -4  -6   7       12.77      -40.04     26.69 o 
  -3  -6   7      289.44      308.80     37.41 o 
  -2  -6   7      335.76      365.18     41.27 o 
  -1  -6   7      181.09      249.41     40.46 o 
   0  -6   7     3834.76     3235.86    243.17 o 
   1  -6   7      543.08      496.97     53.39 o 
   2  -6   7      187.50      224.34     38.47 o 
   3  -6   7       47.65       45.05     40.88 o 
   4  -6   7      923.31      645.68     84.26 o 
   5  -6   7       91.50       75.08     45.88 o 
   6  -6   7      824.07      904.28    105.94 o 
   7  -6   7        1.53       14.18     41.71 o 
   8  -6   7      787.24      816.69    114.29 o 
 -10  -5   7      264.49     1046.93    316.17 o 
  -9  -5   7      143.63      129.30     56.73 o 
  -8  -5   7      769.25      636.50     92.60 o 
  -7  -5   7       28.81       36.71     41.71 o 
  -6  -5   7      188.04      188.53     51.72 o 
  -5  -5   7       30.64        6.67     32.53 o 
  -4  -5   7        1.06        4.96     20.88 o 
  -3  -5   7      179.30      212.50     32.89 o 
  -2  -5   7     1122.00     1190.23     69.66 o 
  -1  -5   7      425.29      422.25     42.16 o 
   0  -5   7     5351.54     5222.75    122.63 o 
   1  -5   7      548.24      624.57     64.65 o 
   2  -5   7      255.60      249.07     39.79 o 
   3  -5   7     2215.35     2098.25     85.51 o 
   4  -5   7      550.89      565.59     77.58 o 
   5  -5   7      604.04      848.39     95.10 o 
   6  -5   7      419.95      593.96     88.43 o 
   7  -5   7       15.11       62.57     50.05 o 
   8  -5   7       37.53      -16.68     44.21 o 
 -10  -4   7      525.71     1046.10    196.04 o 
  -9  -4   7       38.50      -13.35     39.21 o 
  -8  -4   7      548.70      528.89     83.42 o 
  -7  -4   7       21.34       36.71     37.54 o 
  -6  -4   7       76.18       36.71     35.04 o 
  -5  -4   7      308.27      319.27     34.86 o 
  -4  -4   7      614.35      648.92     44.30 o 
  -3  -4   7      924.93      904.55     48.93 o 
  -2  -4   7     3554.27     3407.98     90.81 o 
  -1  -4   7      386.48      409.14     43.80 o 
   0  -4   7        3.29       24.01     22.21 o 
   1  -4   7      354.12      368.67     40.06 o 
   2  -4   7      120.13      119.59     30.27 o 
   3  -4   7     2107.15     2042.02     80.16 o 
   4  -4   7     8023.15     7905.89    171.27 o 
   5  -4   7      207.20      234.41     59.23 o 
   6  -4   7      569.31      689.06     89.26 o 
   7  -4   7      125.17      154.33     59.23 o 
   8  -4   7       33.39       65.90     55.89 o 
 -10  -3   7      318.63      476.33    114.29 o 
  -9  -3   7       19.23      119.29     81.75 o 
  -8  -3   7       31.01       21.69     35.87 o 
  -7  -3   7      220.16      173.52     50.89 o 
  -6  -3   7      112.72      149.25     39.62 o 
  -5  -3   7     3393.57     3523.75    137.64 o 
  -4  -3   7     5865.76     6274.27    126.13 o 
  -3  -3   7       50.23       40.07     20.04 o 
  -2  -3   7     1213.32     1264.04     32.38 o 
  -1  -3   7     2379.24     2571.13     76.09 o 
   0  -3   7     1005.61     1068.17     52.67 o 
   1  -3   7     3016.51     2980.05    136.39 o 
   2  -3   7      220.58      206.24     34.41 o 
   3  -3   7       11.77       -4.48     33.79 o 
   4  -3   7     4143.08     4098.69    115.01 o 
   5  -3   7       11.01        1.53     25.65 o 
   6  -3   7        6.56       51.72     42.54 o 
   7  -3   7      558.87      519.71     85.09 o 
   8  -3   7       11.70        8.34     49.22 o 
   9  -3   7      250.68      272.79     81.75 o 
 -11  -2   7       19.95       44.21     74.24 o 
 -10  -2   7       66.64      132.64     68.41 o 
  -9  -2   7       21.20       35.87     54.22 o 
  -7  -2   7      720.79      800.84     81.75 o 
  -6  -2   7     2318.74     2337.46    114.29 o 
  -5  -2   7     2619.65     2630.84    140.98 o 
  -4  -2   7     1482.13     1514.48     57.14 o 
  -3  -2   7      227.46      249.18     19.91 o 
  -2  -2   7     1007.48     1018.78     30.79 o 
  -1  -2   7     6703.32     7149.56    102.73 o 
   0  -2   7       11.79       34.46     20.59 o 
   1  -2   7     4185.43     4010.09    137.63 o 
   2  -2   7     1318.88     1272.05     39.10 o 
   3  -2   7        4.31       26.80     22.70 o 
   4  -2   7      187.07      185.67     35.99 o 
   5  -2   7      297.16      282.79     52.97 o 
   6  -2   7      712.19      890.94     95.10 o 
   7  -2   7     2025.38     1966.23    129.30 o 
   8  -2   7       13.68      -13.35     43.38 o 
   9  -2   7       60.53       65.90     55.06 o 
 -11  -1   7      224.31      162.67     75.08 o 
 -10  -1   7      170.40      213.56     67.57 o 
  -9  -1   7      172.85      111.78     50.05 o 
  -8  -1   7      153.28      124.30     51.72 o 
  -7  -1   7     1280.27     1161.22     85.92 o 
  -6  -1   7     3484.80     3533.71    138.48 o 
  -5  -1   7      764.16      713.25     60.06 o 
  -4  -1   7      219.95      241.09     39.21 o 
  -3  -1   7     3144.93     3272.10     61.17 o 
  -2  -1   7      236.52      281.63     20.39 o 
  -1  -1   7     4569.02     4564.67     71.93 o 
   0  -1   7      455.42      524.28     26.89 o 
   1  -1   7      392.62      400.63     25.30 o 
   2  -1   7       13.00        6.11     14.65 o 
   3  -1   7     1001.60     1081.38     42.25 o 
   4  -1   7      266.34      240.24     28.20 o 
   5  -1   7     1300.58     1139.17     50.18 o 
   6  -1   7      301.17      299.48     62.57 o 
   7  -1   7     1530.26     1465.71    110.95 o 
   8  -1   7       12.91      -25.86     43.38 o 
 -11   0   7      511.67      521.38     92.60 o 
 -10   0   7      116.82      133.47     55.89 o 
  -9   0   7      312.28      322.84     61.73 o 
  -8   0   7      213.58      226.91     50.89 o 
  -7   0   7      265.92      241.09     50.05 o 
  -6   0   7      676.53      723.26     68.41 o 
  -5   0   7        0.27        9.59     16.52 o 
  -4   0   7     3049.96     3145.83     74.01 o 
  -3   0   7     1962.72     1848.61     51.59 o 
  -2   0   7       21.83       20.39     11.35 o 
  -1   0   7     3080.25     2955.27     56.79 o 
   0   0   7     1349.19     1326.55     40.01 o 
   1   0   7       40.10       62.01     16.38 o 
   2   0   7     1752.70     1811.62     50.34 o 
   3   0   7     1078.45     1003.77     42.63 o 
   4   0   7       40.14       46.33     21.35 o 
   5   0   7     1272.82     1301.40     53.39 o 
   6   0   7        0.83        3.41     21.40 o 
   7   0   7      216.82      251.93     63.40 o 
   8   0   7      410.61      332.85     75.91 o 
 -11   1   7      175.76      136.81     62.57 o 
 -10   1   7       25.85       66.74     50.05 o 
  -9   1   7       71.49       88.43     42.54 o 
  -8   1   7      169.44      127.63     40.88 o 
  -7   1   7       60.22       83.42     31.70 o 
  -6   1   7      254.03      275.20     31.66 o 
  -5   1   7      537.63      462.99     52.56 o 
  -4   1   7     2507.52     2616.45     65.87 o 
  -3   1   7     2882.34     3091.90     67.58 o 
  -2   1   7      457.89      530.76     47.97 o 
  -1   1   7     1083.24     1083.87     66.91 o 
   0   1   7        2.60        5.41     12.84 o 
   1   1   7        9.16       10.51     15.21 o 
   2   1   7     3826.97     3868.46     75.95 o 
   3   1   7      573.70      590.85     40.56 o 
   4   1   7      624.68      532.20     39.51 o 
   5   1   7      312.74      261.97     32.82 o 
   6   1   7       29.47       23.71     22.91 o 
   7   1   7       14.50       30.18     31.82 o 
   8   1   7     1356.91     1543.29    122.63 o 
  -8   2   7        3.23       -1.67     33.37 o 
  -7   2   7       53.35       46.72     39.21 o 
  -6   2   7     2568.21     2483.44    115.12 o 
  -5   2   7     3820.73     3693.88    133.47 o 
  -4   2   7      813.66      806.68     60.06 o 
  -3   2   7      853.72      840.05     60.06 o 
  -2   2   7      680.98      613.14     54.22 o 
  -1   2   7      317.59      346.92     33.03 o 
   0   2   7     1261.01     1192.94     37.84 o 
   1   2   7      506.40      498.61     29.50 o 
   2   2   7      570.54      566.12     33.51 o 
   3   2   7     1158.87     1252.89     47.50 o 
   4   2   7       29.93       47.81     22.46 o 
   5   2   7      736.35      821.65     57.03 o 
   6   2   7      322.99      342.25     47.86 o 
   7   2   7        3.66       -8.17     29.77 o 
   8   2   7     1072.32     1074.16     82.84 o 
 -11   3   7       28.60      120.13     50.89 o 
 -10   3   7       66.72      138.48     51.72 o 
  -9   3   7      321.66      402.92     70.91 o 
  -8   3   7      806.48      881.76     90.09 o 
  -7   3   7      238.77      255.27     57.56 o 
  -6   3   7      784.43      790.83     77.58 o 
  -5   3   7     2969.50     3118.28    127.63 o 
  -4   3   7      486.03      452.14     55.89 o 
  -3   3   7      809.41      886.77     67.57 o 
  -2   3   7      408.54      306.16     48.38 o 
  -1   3   7      524.66      658.19     64.23 o 
   0   3   7     1317.92     1084.78     66.32 o 
   1   3   7     1344.67     1418.84     70.07 o 
   2   3   7        3.60      -13.59     30.45 o 
   3   3   7       12.36        9.96     26.72 o 
   4   3   7      217.82      239.16     40.99 o 
   5   3   7       14.04       43.38     46.72 o 
   6   3   7      553.67      722.79     61.86 o 
   7   3   7      145.00      145.99     65.07 o 
 -11   4   7      246.50      326.18     71.74 o 
 -10   4   7      493.12      503.03     84.26 o 
  -9   4   7      152.32      188.53     53.39 o 
  -8   4   7     1340.15     1387.29    105.94 o 
  -7   4   7     1308.75     1374.78    100.11 o 
  -6   4   7        2.80      -10.01     29.20 o 
  -5   4   7      378.82      336.19     60.06 o 
  -4   4   7       10.73       -1.67     33.37 o 
  -3   4   7     3780.53     3466.14    133.47 o 
  -2   4   7     1024.29      956.84     72.58 o 
  -1   4   7       21.17      -13.35     36.71 o 
   0   4   7      601.45      656.92     48.06 o 
   1   4   7     1332.58     1353.87     65.33 o 
   2   4   7       56.67       95.83     32.82 o 
   3   4   7      166.64      214.31     39.08 o 
   4   4   7     2465.11     2388.34    132.64 o 
   5   4   7       95.50       80.92     53.39 o 
   6   4   7      372.81      404.59     80.92 o 
   7   4   7      191.49      236.92     77.58 o 
 -10   5   7      995.06      796.67    104.28 o 
  -9   5   7      151.86      162.67     60.06 o 
  -8   5   7       42.84       68.41     45.05 o 
  -7   5   7       34.84       -4.17     40.04 o 
  -6   5   7       47.60       75.08     42.54 o 
  -5   5   7      364.98      334.52     60.90 o 
  -4   5   7     2809.11     2758.73    131.81 o 
  -3   5   7       90.74      123.46     46.72 o 
  -2   5   7      367.86      448.81     66.74 o 
  -1   5   7       88.03       98.44     49.22 o 
   0   5   7      149.80      121.67     41.71 o 
   1   5   7     1824.99     1584.57     71.36 o 
   2   5   7      504.27      510.31     49.69 o 
   3   5   7      300.98      442.13     79.25 o 
   4   5   7      814.20      877.59    100.11 o 
   5   5   7       43.72       55.06     56.73 o 
   6   5   7       26.65      106.78     58.39 o 
 -10   6   7      734.57      852.56    111.78 o 
  -9   6   7      151.65      170.18     60.90 o 
  -8   6   7      127.97      127.63     60.06 o 
  -7   6   7      382.21      461.32     83.42 o 
  -6   6   7        4.92        9.18     45.05 o 
  -5   6   7      959.94      856.73     90.09 o 
  -4   6   7      675.45      563.93     75.08 o 
  -3   6   7       18.90       38.37     40.04 o 
  -2   6   7        2.02      -15.85     40.88 o 
  -1   6   7       62.70      110.95     60.90 o 
   0   6   7      131.35      131.81     61.73 o 
   1   6   7       12.29       26.02     26.19 o 
   2   6   7      172.47      179.36     71.74 o 
   3   6   7      132.84      184.36     70.91 o 
   4   6   7      165.12      183.53     70.91 o 
   5   6   7        2.40       17.52     53.39 o 
   6   6   7       19.36      167.68     69.24 o 
  -9   7   7        0.63       -4.17     50.89 o 
  -8   7   7       34.85       26.69     51.72 o 
  -7   7   7      753.18      851.73    108.45 o 
  -6   7   7      529.03      618.98     92.60 o 
  -5   7   7        8.65       25.03     40.88 o 
  -4   7   7     3323.89     3165.83    153.49 o 
  -3   7   7        6.81      -19.19     45.05 o 
  -2   7   7       22.55       11.68     48.38 o 
  -1   7   7      869.49      807.52     98.44 o 
   0   7   7        5.01       22.52     55.06 o 
   1   7   7     1119.59     1322.22    127.63 o 
   2   7   7        8.16        4.17     64.23 o 
   3   7   7      181.15      216.06     78.42 o 
   4   7   7        8.97      -70.07     53.39 o 
   5   7   7        1.26      -35.04     48.38 o 
  -8   8   7       31.15       25.03     54.22 o 
  -7   8   7      425.54      435.46     91.76 o 
  -6   8   7      597.63      758.30    106.78 o 
  -5   8   7       26.60       36.71     55.06 o 
  -4   8   7        5.99       15.85     48.38 o 
  -3   8   7        4.49      -21.69     51.72 o 
  -2   8   7      584.73      734.94     97.60 o 
  -1   8   7     2189.74     1891.15    132.64 o 
   0   8   7      940.46      979.36    117.62 o 
   1   8   7      422.78      434.62     93.43 o 
   2   8   7      147.32      112.62     75.08 o 
   3   8   7       39.52       68.41     73.41 o 
   4   8   7      177.66      186.86     71.74 o 
  -7   9   7        0.39      -64.23     54.22 o 
  -6   9   7       13.30      -31.70     51.72 o 
  -5   9   7       87.23       63.40     62.57 o 
  -4   9   7      372.76      417.94     90.93 o 
  -3   9   7      885.46      706.58    104.28 o 
  -2   9   7      138.88       19.19     66.74 o 
  -1   9   7      463.76      532.23    100.94 o 
   0   9   7      480.15      538.07    106.78 o 
   1   9   7      154.30      193.54     84.26 o 
   2   9   7      406.90      435.46    100.11 o 
   3   9   7      327.90      391.24     96.77 o 
  -6  10   7      333.03      290.31     84.26 o 
  -5  10   7     1530.31     1338.91    136.81 o 
  -4  10   7      104.33       83.42     70.07 o 
  -3  10   7      669.17      840.05    113.45 o 
  -2  10   7       18.20       46.72     72.58 o 
  -1  10   7        2.25      -41.71     68.41 o 
   0  10   7      141.74       56.73     74.24 o 
   1  10   7      311.95      274.46     98.44 o 
   0 -12   8        7.13       16.68     55.06 o 
  -4 -11   8        0.17       34.20     55.89 o 
  -3 -11   8       22.36       45.88     59.23 o 
  -2 -11   8       48.12       66.74     61.73 o 
  -1 -11   8      306.98      266.11     75.91 o 
   0 -11   8       65.38       50.89     59.23 o 
   1 -11   8      202.27      264.44     80.92 o 
   2 -11   8      233.87      216.06     75.08 o 
   3 -11   8       47.33       43.38     55.89 o 
  -5 -10   8        5.84       -8.34     50.89 o 
  -4 -10   8       30.45       57.56     61.73 o 
  -3 -10   8      171.93      160.17     67.57 o 
  -2 -10   8        8.89       25.86     50.89 o 
  -1 -10   8      598.29      583.11     98.44 o 
   0 -10   8      510.41      568.10     98.44 o 
   1 -10   8       12.32        5.01     48.38 o 
   2 -10   8        3.47       26.69     48.38 o 
   3 -10   8       20.95       47.55     56.73 o 
   4 -10   8        7.21      -21.69     54.22 o 
   5 -10   8      759.82      669.04    113.45 o 
  -7  -9   8        2.02        0.00     46.72 o 
  -6  -9   8        1.66       15.85     40.88 o 
  -5  -9   8       57.70       93.43     55.06 o 
  -4  -9   8       69.10      120.96     58.39 o 
  -3  -9   8      453.23      441.30     86.76 o 
  -2  -9   8       32.99       86.76     52.56 o 
  -1  -9   8       31.95       42.54     50.05 o 
   0  -9   8       66.73       31.70     50.05 o 
   1  -9   8      320.16      372.89     77.58 o 
   2  -9   8      443.22      379.57     80.92 o 
   3  -9   8       83.70       30.03     56.73 o 
   4  -9   8       82.38      186.86     69.24 o 
   5  -9   8      645.56      666.53    105.11 o 
   6  -9   8        1.38      -25.86     55.06 o 
  -8  -8   8        5.25       55.06     60.06 o 
  -7  -8   8       36.05       58.39     53.39 o 
  -6  -8   8      308.75      330.35     74.24 o 
  -5  -8   8      539.73      489.68     82.59 o 
  -4  -8   8       26.18       35.87     41.71 o 
  -3  -8   8      350.13      417.94     77.58 o 
  -2  -8   8      441.67      498.02     82.59 o 
  -1  -8   8      123.67      105.94     34.21 o 
   0  -8   8      755.54      645.68     87.59 o 
   1  -8   8      206.13      211.89     59.23 o 
   2  -8   8      255.16      266.95     64.23 o 
   3  -8   8      883.33      877.59    105.11 o 
   4  -8   8        5.66       12.51     45.88 o 
   5  -8   8       12.24       75.08     50.05 o 
   6  -8   8      209.20      267.78     77.58 o 
  -7  -7   8      185.42      150.99     55.06 o 
  -6  -7   8      151.61      115.96     48.38 o 
  -5  -7   8      426.82      398.75     75.08 o 
  -4  -7   8        0.10      -50.05     34.20 o 
  -3  -7   8       92.94       45.05     41.71 o 
  -2  -7   8        9.97      -11.23     24.75 o 
  -1  -7   8      668.06      626.84     88.01 o 
   0  -7   8     1066.02     1079.12    116.79 o 
   1  -7   8     1476.13     1403.69     73.71 o 
   2  -7   8        0.13       20.86     43.38 o 
   3  -7   8     2846.36     2953.10    153.49 o 
   4  -7   8      637.04      480.51     82.59 o 
   5  -7   8        3.98      -27.53     39.21 o 
   6  -7   8      867.95      984.37    117.62 o 
   7  -7   8       10.14       36.71     55.89 o 
  -9  -6   8        9.63       17.52     40.88 o 
  -8  -6   8      834.65      696.57     98.44 o 
  -7  -6   8      462.13      490.52     80.92 o 
  -6  -6   8       36.96       12.51     35.04 o 
  -5  -6   8       14.75        8.34     35.87 o 
  -4  -6   8      142.40      202.71     59.23 o 
  -3  -6   8      108.44      101.64     32.73 o 
  -2  -6   8     2328.72     2416.69     86.58 o 
  -1  -6   8       69.47       48.12     29.33 o 
   0  -6   8      368.80      319.95     43.94 o 
   1  -6   8      708.22      702.31     73.41 o 
   2  -6   8      358.88      396.23     50.73 o 
   3  -6   8     1368.14     1308.42     73.94 o 
   4  -6   8      587.34      678.21     90.09 o 
   5  -6   8       52.93       65.07     50.89 o 
   6  -6   8      774.87      860.07    110.95 o 
   7  -6   8       47.53      110.12     62.57 o 
  -9  -5   8      208.90      231.08     67.57 o 
  -8  -5   8      548.48      599.80     90.93 o 
  -7  -5   8      767.45      800.84     95.10 o 
  -6  -5   8        0.54      -18.35     30.87 o 
  -5  -5   8      667.36      657.36     80.08 o 
  -4  -5   8      513.01      526.82     45.70 o 
  -3  -5   8        9.80       -4.73     24.69 o 
  -2  -5   8     4981.45     5009.75    123.88 o 
  -1  -5   8      542.14      603.83     49.97 o 
   0  -5   8      319.41      269.05     78.83 o 
   1  -5   8        8.81       17.60     31.28 o 
   2  -5   8       36.62       65.91     33.29 o 
   3  -5   8      123.71      156.47     38.81 o 
   4  -5   8     1038.53     1045.37    118.04 o 
   5  -5   8      324.01      280.29     70.91 o 
   6  -5   8      723.71      901.78    108.45 o 
   7  -5   8       15.08       46.72     51.72 o 
   8  -5   8        0.78       92.60     60.90 o 
 -10  -4   8       21.12      172.68    228.57 o 
  -9  -4   8       68.69       56.73     50.89 o 
  -8  -4   8       14.65       57.56     43.38 o 
  -7  -4   8      186.97      213.56     55.89 o 
  -6  -4   8      233.76      258.61     58.39 o 
  -5  -4   8     1185.41     1096.13     56.26 o 
  -4  -4   8     4902.81     4857.38    116.04 o 
  -3  -4   8     1305.85     1450.00     64.60 o 
  -2  -4   8     1617.68     1631.91     67.49 o 
  -1  -4   8       65.20       53.37     25.34 o 
   0  -4   8       32.55       34.65     25.02 o 
   1  -4   8     3197.30     3168.81     98.50 o 
   2  -4   8     1598.82     1609.12     74.01 o 
   3  -4   8      238.21      215.57     40.70 o 
   4  -4   8      332.05      341.10     48.36 o 
   5  -4   8       18.18       10.01     37.54 o 
   6  -4   8       83.84       85.92     52.56 o 
   7  -4   8      402.27      436.29     84.26 o 
   8  -4   8      226.91      130.14     62.57 o 
 -10  -3   8        2.15      134.31    108.45 o 
  -8  -3   8       67.32       80.08     40.88 o 
  -7  -3   8      264.12      307.82     60.06 o 
  -6  -3   8     1093.17     1104.49     56.05 o 
  -5  -3   8      309.88      271.57     54.22 o 
  -4  -3   8     2217.40     2353.84    111.37 o 
  -3  -3   8      994.53     1082.47    134.31 o 
  -2  -3   8       13.64       -3.49     20.34 o 
  -1  -3   8     1395.80     1360.90     59.54 o 
   0  -3   8        3.35      -13.01     18.77 o 
   1  -3   8     4962.44     5037.28    312.83 o 
   2  -3   8     3024.47     3043.34     95.82 o 
   3  -3   8       33.21       39.32     26.45 o 
   4  -3   8        3.86        2.79     26.86 o 
   5  -3   8      435.12      440.37     53.52 o 
   6  -3   8       19.55       24.19     44.21 o 
   7  -3   8     1713.50     1667.59    125.97 o 
   8  -3   8      493.78      529.72     96.77 o 
 -10  -2   8      140.07      140.98     80.08 o 
  -9  -2   8      371.96      586.45    110.95 o 
  -8  -2   8      399.79      396.25     69.24 o 
  -7  -2   8      716.11      683.22     80.08 o 
  -6  -2   8     2354.75     2035.18    162.67 o 
  -5  -2   8        1.03      -25.82     17.21 o 
  -4  -2   8       68.69       63.50     16.20 o 
  -3  -2   8     3118.98     3240.26     63.23 o 
  -2  -2   8       10.56       -6.07     23.77 o 
  -1  -2   8     4112.07     4157.98    101.01 o 
   0  -2   8     1475.69     1299.12     58.39 o 
   1  -2   8      813.25      753.10     50.41 o 
   2  -2   8       74.61      111.97     79.67 o 
   3  -2   8      682.96      757.97     56.48 o 
   4  -2   8       15.96       32.22     42.96 o 
   5  -2   8      795.77      838.45     64.17 o 
   6  -2   8      449.05      372.06     73.41 o 
   7  -2   8      763.17      745.78     98.44 o 
   8  -2   8       34.27       41.71     52.56 o 
 -11  -1   8       59.34      124.30     75.08 o 
 -10  -1   8      178.95      210.22     73.41 o 
  -9  -1   8      792.82      930.14    105.94 o 
  -8  -1   8     1036.68     1048.60    106.78 o 
  -7  -1   8      127.89       47.55     35.87 o 
  -6  -1   8      733.44      792.50     75.91 o 
  -5  -1   8       65.22       90.24     22.66 o 
  -4  -1   8      491.69      498.55     49.28 o 
  -3  -1   8     1913.01     1879.77     51.59 o 
  -2  -1   8     1573.46     1548.91     75.26 o 
  -1  -1   8     1951.64     1941.97     48.43 o 
   0  -1   8     1038.23     1060.33     38.40 o 
   1  -1   8      141.86      164.42     21.24 o 
   2  -1   8      225.24      184.86     59.23 o 
   3  -1   8     1414.90     1321.64     99.69 o 
   4  -1   8      234.00      219.26     39.55 o 
   5  -1   8     1278.45     1373.66     78.00 o 
   6  -1   8      378.49      500.21     57.77 o 
   7  -1   8        7.43       26.69     45.05 o 
   8  -1   8      100.92      181.86     65.90 o 
 -11   0   8      445.36      467.16     91.76 o 
 -10   0   8       28.69      104.28     58.39 o 
  -9   0   8      104.08      102.61     49.22 o 
  -8   0   8      105.88      157.67     47.55 o 
  -7   0   8       37.19       25.86     36.71 o 
  -6   0   8       75.02       38.04     22.85 o 
  -5   0   8      342.55      383.63     34.79 o 
  -4   0   8      265.15      267.23     30.45 o 
  -3   0   8     1716.36     1728.67     46.44 o 
  -2   0   8      238.84      220.56     21.32 o 
  -1   0   8      512.49      552.76     29.63 o 
   0   0   8        9.19        8.90     14.71 o 
   1   0   8      738.04      787.71     36.64 o 
   2   0   8      306.82      327.28     29.51 o 
   3   0   8      160.18      217.65     28.91 o 
   4   0   8       76.84       52.76     22.88 o 
   5   0   8      557.98      665.78     54.45 o 
   6   0   8       42.22       31.55     44.21 o 
   7   0   8        0.29      -13.35     41.71 o 
   8   0   8      450.39      371.22     79.25 o 
  -7   1   8        6.42      -12.51     28.36 o 
  -6   1   8      824.14      875.09     74.24 o 
  -5   1   8     1231.04     1200.03     50.05 o 
  -4   1   8        7.84      -11.68     22.52 o 
  -3   1   8     1390.26     1365.60     71.74 o 
  -2   1   8      211.71      182.98     26.52 o 
  -1   1   8       35.77       64.83     16.36 o 
   0   1   8     1562.86     1485.09     46.11 o 
   1   1   8     1249.32     1237.08     44.64 o 
   2   1   8       13.59       38.96     19.76 o 
   3   1   8     2488.28     2397.47     66.28 o 
   4   1   8      635.79      601.18     41.12 o 
   5   1   8        2.54      -14.08     21.15 o 
   6   1   8      241.33      274.36     44.13 o 
   7   1   8      238.04      278.36     68.82 o 
 -11   2   8       75.36      192.70     59.23 o 
 -10   2   8       16.71      165.17     54.22 o 
  -9   2   8      502.29      564.76     80.08 o 
  -8   2   8      656.14      560.59     74.24 o 
  -7   2   8      763.55      756.63     79.25 o 
  -6   2   8      102.47       99.27     36.71 o 
  -5   2   8     2230.89     2245.69    105.11 o 
  -4   2   8       31.87       -5.01     26.69 o 
  -3   2   8      571.55      623.15     59.23 o 
  -2   2   8       61.65       72.84     22.07 o 
  -1   2   8        3.04        1.92     20.24 o 
   0   2   8      177.96      171.94     32.44 o 
   1   2   8      955.14      918.96     55.63 o 
   2   2   8       45.09       47.27     28.06 o 
   3   2   8        8.69       15.53     27.79 o 
   4   2   8      135.49      174.12     37.96 o 
   5   2   8      268.31      245.66     43.94 o 
   6   2   8      890.13     1107.00    104.28 o 
   7   2   8      828.88      797.50    100.94 o 
 -10   3   8       88.04       94.27     49.22 o 
  -9   3   8      218.57      206.88     58.39 o 
  -8   3   8      980.27     1066.12    100.11 o 
  -7   3   8     1731.36     1722.64    107.61 o 
  -6   3   8      391.54      399.59     62.57 o 
  -5   3   8      370.79      486.34     64.23 o 
  -4   3   8      625.67      677.38     67.57 o 
  -3   3   8      331.36      323.67     51.72 o 
  -2   3   8     2013.06     1764.35     94.27 o 
  -1   3   8       25.52       19.26     21.45 o 
   0   3   8      596.78      603.65     49.12 o 
   1   3   8      125.24      127.47     33.64 o 
   2   3   8       70.61       81.82     29.60 o 
   3   3   8      254.65      234.78     40.65 o 
   4   3   8     2979.98     2879.91    100.57 o 
   5   3   8     1228.66     1186.25    107.61 o 
   6   3   8      353.61      483.84     82.59 o 
   7   3   8      406.97      613.98     94.27 o 
 -10   4   8      211.36      184.36     60.90 o 
  -9   4   8       89.80      145.15     59.23 o 
  -8   4   8      262.36      304.49     67.57 o 
  -7   4   8     1104.55     1078.63    100.11 o 
  -6   4   8        4.99       -6.67     34.20 o 
  -5   4   8      309.28      290.31     55.89 o 
  -4   4   8     2374.86     2470.93    119.29 o 
  -3   4   8       10.30      -20.86     35.04 o 
  -2   4   8     1036.27     1021.91     85.92 o 
  -1   4   8        4.43       12.20     22.73 o 
   0   4   8       10.28       -6.88     24.36 o 
   1   4   8      247.99      231.83     57.14 o 
   2   4   8      431.44      512.17     50.59 o 
   3   4   8       17.04       52.05     35.04 o 
   4   4   8      816.51      869.25     95.93 o 
   5   4   8     1954.70     1945.38    133.47 o 
   6   4   8       21.32      153.49     65.07 o 
 -10   5   8      102.62       99.27     55.89 o 
  -9   5   8      302.71      324.51     73.41 o 
  -8   5   8        5.29       34.20     49.22 o 
  -7   5   8      250.72      273.62     66.74 o 
  -6   5   8      112.65      194.37     60.06 o 
  -5   5   8      337.25      314.50     63.40 o 
  -4   5   8      202.04      281.96     59.23 o 
  -3   5   8       47.19       32.53     42.54 o 
  -2   5   8        1.04       40.04     46.72 o 
  -1   5   8        0.52      -66.32     44.21 o 
   0   5   8     2480.67     2466.56    186.45 o 
   1   5   8      249.27      338.96     45.51 o 
   2   5   8     1169.54     1153.00     65.93 o 
   3   5   8        0.80       25.03     54.22 o 
   4   5   8        2.65      -62.57     50.05 o 
   5   5   8      146.08      171.01     70.91 o 
   6   5   8        1.18       43.38     57.56 o 
  -9   6   8       11.73       82.59     55.89 o 
  -8   6   8        5.86       10.84     50.89 o 
  -7   6   8      358.53      409.60     80.08 o 
  -6   6   8     1176.05     1240.47    111.78 o 
  -5   6   8      910.20      951.00     99.27 o 
  -4   6   8     1295.14     1125.35     98.44 o 
  -3   6   8       14.32      -13.35     40.88 o 
  -2   6   8       66.85      100.11     53.39 o 
  -1   6   8        8.92      -34.20     43.38 o 
   0   6   8     4269.93     4070.95    181.02 o 
   1   6   8      279.60      306.36     57.14 o 
   2   6   8      638.82      552.25     94.27 o 
   3   6   8      116.32      135.98     71.74 o 
   4   6   8       30.24        4.17     61.73 o 
   5   6   8       97.17       75.91     63.40 o 
  -9   7   8      634.61      541.40     98.44 o 
  -8   7   8      548.89      585.62    100.11 o 
  -7   7   8      189.22      219.40     74.24 o 
  -6   7   8     1229.72     1313.88    124.30 o 
  -5   7   8      153.27      185.19     65.07 o 
  -4   7   8       96.16       64.23     51.72 o 
  -3   7   8       35.08       63.40     55.89 o 
  -2   7   8        1.15      -15.02     44.21 o 
  -1   7   8      325.57      448.81     85.09 o 
   0   7   8     1775.56     1665.92    127.63 o 
   1   7   8        4.00      -40.88     59.23 o 
   2   7   8        1.15        5.84     61.73 o 
   3   7   8       34.27       93.43     67.57 o 
   4   7   8      141.02      153.49     75.08 o 
  -8   8   8      297.03      297.81     88.43 o 
  -7   8   8       30.53      -60.90     55.89 o 
  -6   8   8      349.92      357.88     84.26 o 
  -5   8   8      102.11       14.18     56.73 o 
  -4   8   8        0.36      -20.02     47.55 o 
  -3   8   8      427.46      435.46     83.42 o 
  -2   8   8      170.59      304.49     81.75 o 
  -1   8   8      379.11      284.47     82.59 o 
   0   8   8      274.59      266.11     88.43 o 
   1   8   8       25.89       39.21     75.08 o 
   2   8   8      693.56      701.57    111.78 o 
   3   8   8      778.17      811.69    115.12 o 
  -6   9   8      176.93      181.02     75.91 o 
  -5   9   8      636.61      716.59    105.94 o 
  -4   9   8        0.08        7.51     60.90 o 
  -3   9   8      411.07      503.03     98.44 o 
  -2   9   8       92.25       19.19     69.24 o 
  -1   9   8       37.53      -15.85     62.57 o 
   0   9   8       83.63       74.24     84.26 o 
   1   9   8      335.08      330.35     95.93 o 
  -4  10   8      191.72      235.25     84.26 o 
  -3  10   8       33.48       77.58     79.25 o 
  -2  10   8        3.19      -19.19     73.41 o 
  -1  10   8        2.09       13.35     81.75 o 
  -3 -11   9       28.12       69.24     61.73 o 
  -2 -11   9       62.23       25.03     53.39 o 
  -1 -11   9      293.95      209.39     75.08 o 
   0 -11   9      290.36      435.46     94.27 o 
   1 -11   9        0.16      -26.69     50.05 o 
   2 -11   9        1.55       31.70     59.23 o 
  -5 -10   9        2.10      -19.19     50.05 o 
  -4 -10   9       14.30      -32.53     42.54 o 
  -3 -10   9      158.07      283.63     84.26 o 
  -2 -10   9       14.74       66.74     56.73 o 
  -1 -10   9      184.59      190.20     68.41 o 
   0 -10   9      146.40      180.19     70.91 o 
   1 -10   9       19.17       73.41     57.56 o 
   2 -10   9       30.07       70.91     60.90 o 
   3 -10   9      585.38      517.21     95.93 o 
   4 -10   9       50.13       97.60     65.07 o 
  -6  -9   9      102.52       55.89     50.05 o 
  -5  -9   9      558.71      437.13     83.42 o 
  -4  -9   9      112.81      140.15     60.90 o 
  -3  -9   9      964.91      940.99    116.79 o 
  -2  -9   9       31.08       21.69     40.88 o 
  -1  -9   9        3.62       20.02     41.71 o 
   0  -9   9      171.10      144.32     59.23 o 
   1  -9   9       26.22       39.21     37.54 o 
   2  -9   9      604.12      557.25     93.43 o 
   3  -9   9      441.95      387.91     79.25 o 
   4  -9   9       82.67       60.06     52.56 o 
   5  -9   9        6.21      -48.38     50.89 o 
  -7  -8   9       97.41      135.14     55.89 o 
  -6  -8   9      107.14      154.33     58.39 o 
  -5  -8   9     1210.37     1199.59    124.30 o 
  -4  -8   9      506.44      479.67     83.42 o 
  -3  -8   9      224.23      286.13     69.24 o 
  -2  -8   9      387.51      447.14     80.92 o 
  -1  -8   9       27.58       80.25     34.50 o 
   0  -8   9      632.04      606.20    107.61 o 
   1  -8   9        6.18       -6.67     38.37 o 
   2  -8   9      429.32      330.35     75.08 o 
   3  -8   9      205.05      122.63     57.56 o 
   4  -8   9       19.69       80.08     54.22 o 
   5  -8   9       45.30       72.58     58.39 o 
   6  -8   9      693.84      740.78    116.79 o 
  -8  -7   9        6.40        4.17     47.55 o 
  -7  -7   9      909.93      864.24    109.28 o 
  -6  -7   9        4.47       39.21     41.71 o 
  -5  -7   9      370.51      257.77     65.07 o 
  -4  -7   9       84.88        7.51     39.21 o 
  -3  -7   9        0.40        6.67     39.21 o 
  -2  -7   9     1912.96     2001.99     83.74 o 
  -1  -7   9      226.38      244.34     43.21 o 
   0  -7   9      143.03      203.92     40.69 o 
   1  -7   9        6.22      -11.56     25.46 o 
   2  -7   9       69.97      139.16     38.55 o 
   3  -7   9       39.08       24.19     39.21 o 
   4  -7   9      182.46      215.23     62.57 o 
   5  -7   9      279.36      218.56     69.24 o 
   6  -7   9      307.28      355.37     82.59 o 
  -9  -6   9       68.57       90.93     59.23 o 
  -8  -6   9       15.87       68.41     50.05 o 
  -7  -6   9      568.57      723.26     98.44 o 
  -6  -6   9       23.21       55.89     43.38 o 
  -5  -6   9      156.01       75.91     47.55 o 
  -4  -6   9      457.04      505.53     80.08 o 
  -3  -6   9        4.80       22.47     27.20 o 
  -2  -6   9     1305.91     1262.87     67.18 o 
  -1  -6   9      701.39      748.78     60.29 o 
   0  -6   9       36.65       82.05     32.70 o 
   1  -6   9        9.87        7.38     37.96 o 
   2  -6   9     1931.74     1869.96     87.87 o 
   3  -6   9       70.18       82.06     36.68 o 
   4  -6   9      941.10     1116.17    113.45 o 
   5  -6   9       82.79       51.72     50.89 o 
   6  -6   9      166.12      124.30     59.23 o 
   7  -6   9       44.84       49.22     56.73 o 
  -9  -5   9      294.35      333.68     76.75 o 
  -8  -5   9        0.71      -13.35     37.54 o 
  -7  -5   9        7.37       25.86     37.54 o 
  -6  -5   9      562.25      481.34     77.58 o 
  -5  -5   9      113.60      176.85     55.06 o 
  -4  -5   9     2465.55     2456.04    107.20 o 
  -3  -5   9       67.41       86.23     44.21 o 
  -2  -5   9      733.27      762.95     57.83 o 
  -1  -5   9      222.33      301.50     42.74 o 
   0  -5   9      248.72      255.28     41.56 o 
   1  -5   9       53.42       73.09     30.86 o 
   2  -5   9     2183.45     2117.34     89.88 o 
   3  -5   9      443.60      407.97     53.08 o 
   4  -5   9      160.63      164.15     41.77 o 
   5  -5   9       39.23       30.87     45.88 o 
   6  -5   9      180.73      215.23     70.91 o 
   7  -5   9      136.87      164.34     68.41 o 
  -9  -4   9      111.91      247.76     67.57 o 
  -8  -4   9       16.79       48.38     45.88 o 
  -7  -4   9      147.80      193.54     55.89 o 
  -6  -4   9     1006.91     1112.84     92.60 o 
  -5  -4   9      325.49      344.88     40.46 o 
  -4  -4   9     1011.46     1059.30     58.51 o 
  -3  -4   9      650.82      692.24    106.36 o 
  -2  -4   9      399.67      405.42     67.99 o 
  -1  -4   9      136.84      112.13     49.64 o 
   0  -4   9      941.57      930.62     61.31 o 
   1  -4   9      371.02      400.45     48.95 o 
   2  -4   9     1650.93     1663.39     78.62 o 
   3  -4   9      169.26      171.55     40.29 o 
   4  -4   9       42.62      104.65     36.06 o 
   5  -4   9      371.90      368.66     55.13 o 
   6  -4   9       73.80      -41.71     40.04 o 
   7  -4   9      302.71      247.76     71.74 o 
 -10  -3   9       50.83       71.74    166.84 o 
  -9  -3   9       99.62      149.32     59.23 o 
  -8  -3   9      364.15      519.71     81.75 o 
  -7  -3   9      100.14      228.57     55.89 o 
  -6  -3   9      967.99     1016.89     70.91 o 
  -5  -3   9        1.49       12.11     30.87 o 
  -4  -3   9      146.63      146.81     29.78 o 
  -3  -3   9       24.37      -15.67     21.48 o 
  -2  -3   9      252.04      293.52     45.05 o 
  -1  -3   9      421.01      380.78     42.36 o 
   0  -3   9     1029.06     1022.76     70.49 o 
   1  -3   9      378.93      370.17     44.39 o 
   2  -3   9      274.54      289.19     43.46 o 
   3  -3   9       23.24        7.18     29.20 o 
   4  -3   9       38.70       28.29     29.86 o 
   5  -3   9     1922.22     1915.73     91.74 o 
   6  -3   9      554.62      584.78     90.09 o 
   7  -3   9       68.42       56.73     53.39 o 
 -10  -2   9       27.62      226.91    100.11 o 
  -9  -2   9      398.72      717.42    145.15 o 
  -8  -2   9     1130.40     1221.28     97.60 o 
  -7  -2   9        6.27       35.55     23.40 o 
  -6  -2   9      242.21      204.54     32.38 o 
  -5  -2   9       96.10      158.02     29.75 o 
  -4  -2   9       86.90       99.61     30.45 o 
  -3  -2   9     1434.36     1525.94     64.76 o 
  -2  -2   9     1194.25     1246.93     59.87 o 
  -1  -2   9      126.31      143.22     29.93 o 
   0  -2   9      578.77      587.56     65.49 o 
   1  -2   9        1.70       -7.57     22.05 o 
   2  -2   9      792.30      773.80     57.83 o 
   3  -2   9      449.49      391.75     72.99 o 
   4  -2   9      112.78      187.76     49.64 o 
   5  -2   9     1437.75     1538.18    193.95 o 
   6  -2   9      900.41      923.51     75.76 o 
   7  -2   9       29.00       60.06     53.39 o 
 -10  -1   9       72.53       80.92     70.91 o 
  -9  -1   9      213.36      327.84     82.59 o 
  -7  -1   9       61.71       67.57     35.04 o 
  -6  -1   9      167.53      170.35     29.42 o 
  -5  -1   9      365.58      373.17     30.20 o 
  -4  -1   9       24.22       27.56     16.30 o 
  -3  -1   9      840.73      719.65    113.87 o 
  -2  -1   9     2078.07     2075.67     71.38 o 
  -1  -1   9      342.32      329.74     36.58 o 
   0  -1   9       73.59      116.89     32.12 o 
   1  -1   9      177.94      208.75     34.79 o 
   2  -1   9      221.45      156.46     34.67 o 
   3  -1   9     1057.86     1033.68     64.60 o 
   4  -1   9      365.19      440.66     51.78 o 
   5  -1   9       21.11       28.96     30.71 o 
   6  -1   9        4.90       23.59     34.27 o 
   7  -1   9        1.25       34.20     48.38 o 
  -8   0   9      182.23      273.62     53.39 o 
  -7   0   9       60.65      122.63     38.37 o 
  -6   0   9     1306.42     1214.62     57.14 o 
  -5   0   9      716.95      760.60     45.12 o 
  -4   0   9      501.95      557.18     43.47 o 
  -3   0   9        8.66       -8.80     14.22 o 
  -2   0   9      254.65      286.69     24.93 o 
  -1   0   9      182.83      231.18     30.70 o 
   0   0   9       90.52      134.70     30.45 o 
   1   0   9     3455.92     3450.38     96.88 o 
   2   0   9       27.97       19.72     25.04 o 
   3   0   9     3895.91     3756.16    153.08 o 
   4   0   9      887.31      911.31     63.06 o 
   5   0   9       88.52      130.07     38.67 o 
   6   0   9      375.34      427.96     57.83 o 
   7   0   9      391.32      411.27     81.75 o 
 -10   1   9        0.27      115.96     51.72 o 
  -9   1   9        0.07      104.28     45.88 o 
  -8   1   9      483.04      528.89     71.74 o 
  -7   1   9     1649.98     1767.69    101.77 o 
  -6   1   9      705.92      801.68     71.74 o 
  -5   1   9       83.38       83.42     34.20 o 
  -4   1   9       82.58       80.92     33.37 o 
  -3   1   9       23.58       45.94     21.97 o 
  -2   1   9      285.34      326.83     38.37 o 
  -1   1   9     1709.48     1775.94     83.42 o 
   0   1   9       93.23       82.17     30.67 o 
   1   1   9      977.52      918.91     68.82 o 
   2   1   9      174.38      203.76     37.16 o 
   3   1   9        6.68       12.19     28.01 o 
   4   1   9      494.20      533.89     81.75 o 
   5   1   9       14.70       41.71     50.05 o 
 -10   2   9      165.48      218.56     59.23 o 
  -9   2   9       42.33       71.74     48.38 o 
  -8   2   9      520.56      681.55     83.42 o 
  -7   2   9      132.52      161.84     45.88 o 
  -6   2   9      256.78      255.27     53.39 o 
  -5   2   9      377.61      363.72     55.89 o 
  -4   2   9        2.36        2.50     28.36 o 
  -3   2   9      189.68      214.39     45.05 o 
  -2   2   9      688.78      696.35     49.72 o 
  -1   2   9     6697.76     6460.74    170.60 o 
   0   2   9       24.29       45.74     28.26 o 
   1   2   9       58.29       66.55     36.71 o 
   2   2   9      247.78      224.24     38.36 o 
   3   2   9      619.25      579.83     53.68 o 
   4   2   9      210.01      169.98     39.89 o 
   5   2   9      635.53      728.27     86.76 o 
 -10   3   9      202.25      331.18     74.24 o 
  -9   3   9      213.52      206.88     60.90 o 
  -8   3   9       53.93       70.91     46.72 o 
  -7   3   9      676.08      667.37     80.08 o 
  -6   3   9      880.69      739.94     78.42 o 
  -5   3   9      337.38      314.50     59.23 o 
  -4   3   9      478.93      515.54     65.07 o 
  -3   3   9      182.13      151.83     45.88 o 
  -2   3   9       21.66      -11.84     23.30 o 
  -1   3   9     6580.70     6185.17    139.35 o 
   0   3   9       97.01       52.05     34.20 o 
   1   3   9      199.03      288.92     63.82 o 
   2   3   9      873.25      967.62     79.67 o 
   3   3   9       31.73       11.45     27.65 o 
   4   3   9      425.83      649.02     86.76 o 
   5   3   9      974.78      920.97    100.11 o 
   6   3   9        2.68       55.89     57.56 o 
 -10   4   9      208.04      261.11     69.24 o 
  -9   4   9      383.90      327.01     74.24 o 
  -8   4   9        0.41        0.83     44.21 o 
  -7   4   9      159.98      189.37     56.73 o 
  -6   4   9      475.97      420.44     70.91 o 
  -5   4   9        5.60       -7.51     35.87 o 
  -4   4   9      843.89      808.35     80.08 o 
  -3   4   9      269.99      263.61     56.73 o 
  -2   4   9      625.13      565.59     73.41 o 
  -1   4   9      287.87      302.05     43.35 o 
   0   4   9       65.27      130.19     35.67 o 
   1   4   9      481.58      488.35     51.91 o 
   2   4   9     2130.69     2060.23     87.01 o 
   3   4   9      707.65      717.42     90.09 o 
   4   4   9       20.11       58.39     54.22 o 
   5   4   9      100.02      102.61     60.06 o 
  -9   5   9       11.25       38.37     56.73 o 
  -8   5   9       35.84       62.57     56.73 o 
  -7   5   9       76.66       49.22     51.72 o 
  -6   5   9     2516.26     2443.40    138.48 o 
  -5   5   9        3.40      -10.84     36.71 o 
  -4   5   9      541.03      517.21     75.08 o 
  -3   5   9        9.14       33.37     44.21 o 
  -2   5   9        0.03       25.03     45.88 o 
  -1   5   9      602.62      632.68     89.26 o 
   0   5   9     1394.53     1479.44    131.39 o 
   1   5   9      430.27      419.63     52.90 o 
   2   5   9     1506.38     1370.82     76.09 o 
   3   5   9      299.78      410.43     85.09 o 
   4   5   9        5.72      -20.02     51.72 o 
   5   5   9      448.77      482.17     90.93 o 
  -9   6   9      260.70      266.95     78.42 o 
  -8   6   9      643.85      684.89    103.44 o 
  -7   6   9        0.14       19.19     55.06 o 
  -6   6   9      713.66      826.70    104.28 o 
  -5   6   9      201.59      180.19     61.73 o 
  -4   6   9       83.99       12.51     46.72 o 
  -3   6   9     1042.03     1117.01    106.78 o 
  -2   6   9     1903.22     1748.50    120.96 o 
  -1   6   9      194.08      219.54     38.89 o 
   0   6   9     2057.98     2153.84    127.22 o 
   1   6   9      198.13      211.91     44.44 o 
   2   6   9       89.07       97.60     66.74 o 
   3   6   9      177.80      109.28     70.07 o 
   4   6   9       42.76       81.75     65.90 o 
  -8   7   9      434.98      498.02     98.44 o 
  -7   7   9        2.50       54.22     62.57 o 
  -6   7   9      197.01      156.83     69.24 o 
  -5   7   9       13.06        5.84     54.22 o 
  -4   7   9        8.96      -41.71     47.55 o 
  -3   7   9      547.84      473.00     88.43 o 
  -2   7   9     1387.06     1132.86    112.62 o 
  -1   7   9       35.97      161.09    102.61 o 
   0   7   9      260.70      334.94     48.24 o 
   1   7   9        0.06      -97.60     65.07 o 
   2   7   9       68.48       91.76     74.24 o 
   3   7   9      883.28      829.20    115.12 o 
  -7   8   9      203.04      241.92     80.92 o 
  -6   8   9        3.35       -2.50     60.06 o 
  -5   8   9      621.86      554.75     96.77 o 
  -4   8   9      325.69      344.53     83.42 o 
  -3   8   9      377.37      382.90     82.59 o 
  -2   8   9      201.60      188.53     79.25 o 
  -1   8   9        9.09       20.02     71.74 o 
   0   8   9        5.49       -0.83     65.07 o 
   1   8   9      435.50      478.00    105.94 o 
   2   8   9       57.39       63.40     75.91 o 
  -5   9   9      526.61      553.08    100.11 o 
  -4   9   9      320.68      195.21     79.25 o 
  -3   9   9        5.88      -17.52     66.74 o 
  -2   9   9       10.01       20.02     69.24 o 
  -1   9   9        0.43        5.01     68.41 o 
  -4 -10  10      339.09      432.12     89.26 o 
  -3 -10  10       66.66      138.48     61.73 o 
  -2 -10  10        5.44       87.59     57.56 o 
  -1 -10  10      177.05      235.25     68.41 o 
   0 -10  10      133.85      125.13     59.23 o 
   1 -10  10      394.06      381.23     83.42 o 
   2 -10  10       20.41       72.58     53.39 o 
  -5  -9  10      201.24      234.41     72.58 o 
  -4  -9  10      393.50      440.46     83.42 o 
  -3  -9  10        9.11       60.06     53.39 o 
  -2  -9  10        0.08       22.52     54.22 o 
  -1  -9  10      621.56      686.28     66.16 o 
   0  -9  10        4.66       35.04     51.72 o 
   1  -9  10     1629.94     1737.66    128.47 o 
   2  -9  10       15.54       66.74     53.39 o 
   3  -9  10       37.42       60.90     52.56 o 
   4  -9  10        4.37       23.36     53.39 o 
  -6  -8  10       13.15      103.44     59.23 o 
  -5  -8  10      351.56      401.26     84.26 o 
  -4  -8  10        0.52      -47.55     40.88 o 
  -3  -8  10       65.58       87.59     52.56 o 
  -2  -8  10      189.44      190.21     41.89 o 
  -1  -8  10      901.10      980.17     72.80 o 
   0  -8  10      240.03      312.85     50.13 o 
   1  -8  10      515.92      546.60     81.34 o 
   2  -8  10       52.43       91.76     48.38 o 
   3  -8  10       30.30       48.38     51.72 o 
   4  -8  10      247.96      289.47     75.91 o 
   5  -8  10      340.14      477.17     93.43 o 
  -7  -7  10      238.28      195.21     65.90 o 
  -6  -7  10      180.24      272.79     71.74 o 
  -5  -7  10      166.52      184.36     62.57 o 
  -4  -7  10      106.48      134.31     54.22 o 
  -3  -7  10      223.44      241.92     65.90 o 
  -2  -7  10      501.29      463.09     53.49 o 
  -1  -7  10      816.11      816.23     66.03 o 
   0  -7  10       88.02      118.04     38.93 o 
   1  -7  10       36.45       43.62     32.14 o 
   2  -7  10      334.54      338.40     53.00 o 
   3  -7  10       88.84      115.96     59.23 o 
   4  -7  10      893.73      816.69    109.28 o 
   5  -7  10      789.16     1041.09    125.13 o 
  -8  -6  10       59.66       27.53     51.72 o 
  -7  -6  10       62.21       80.08     50.05 o 
  -6  -6  10      409.80      415.44     76.75 o 
  -5  -6  10      161.06      132.64     51.72 o 
  -4  -6  10      268.33      225.24     62.57 o 
  -3  -6  10      753.78      878.60    104.69 o 
  -2  -6  10        1.05       19.20     28.50 o 
  -1  -6  10        2.72      -13.89     24.85 o 
   0  -6  10      639.25      650.30     60.36 o 
   1  -6  10        1.46       23.68     33.37 o 
   2  -6  10     1384.91     1437.74     89.68 o 
   3  -6  10      432.49      482.45     61.98 o 
   4  -6  10      338.64      337.86     78.42 o 
   5  -6  10       23.08       53.39     52.56 o 
   6  -6  10        1.37      -61.73     45.05 o 
  -9  -5  10      132.54       70.07     55.06 o 
  -8  -5  10       15.05       44.21     45.05 o 
  -7  -5  10      107.51      118.46     50.05 o 
  -6  -5  10      396.77      405.43     74.24 o 
  -5  -5  10      447.04      550.58     81.75 o 
  -4  -5  10      155.00      182.79     47.55 o 
  -3  -5  10      388.82      392.22     47.68 o 
  -2  -5  10        8.49      -10.25     38.79 o 
  -1  -5  10      114.27      124.47     34.79 o 
   0  -5  10     1472.55     1472.46     76.07 o 
   1  -5  10      669.78      698.40     84.67 o 
   2  -5  10     1153.18     1130.90    117.21 o 
   3  -5  10      564.48      575.77     62.82 o 
   4  -5  10        0.48       15.94     33.56 o 
   5  -5  10      347.13      457.98     87.59 o 
   6  -5  10      195.61      329.51     80.92 o 
  -9  -4  10       88.77      163.51     60.06 o 
  -8  -4  10      252.73      235.25     65.90 o 
  -7  -4  10        6.70       18.35     38.37 o 
  -6  -4  10      174.19      197.71     53.39 o 
  -5  -4  10      111.93       90.73     29.93 o 
  -4  -4  10       84.93       73.42     29.68 o 
  -3  -4  10        1.57        9.56     32.95 o 
  -2  -4  10      764.37      797.54     58.51 o 
  -1  -4  10       41.49       68.07     28.30 o 
   0  -4  10       39.34       41.51     30.46 o 
   1  -4  10       30.72       -4.19     27.53 o 
   2  -4  10      304.59      316.63     48.69 o 
   3  -4  10       47.17       36.61     33.02 o 
   4  -4  10       23.04      -26.27     31.47 o 
   5  -4  10      604.76      525.80     66.03 o 
   6  -4  10      415.88      397.92     86.76 o 
  -9  -3  10      230.23      296.14     69.24 o 
  -8  -3  10      658.70      791.67     95.10 o 
  -7  -3  10       64.09      166.01     50.89 o 
  -6  -3  10       91.60       90.93     28.66 o 
  -5  -3  10      208.26      176.17     46.72 o 
  -4  -3  10      112.01      112.12     39.21 o 
  -3  -3  10      583.14      710.24     54.54 o 
  -2  -3  10      986.74      979.95     59.82 o 
  -1  -3  10        2.00        1.64     31.28 o 
   0  -3  10      940.93     1007.77     62.47 o 
   1  -3  10       34.56       19.43     28.03 o 
   2  -3  10      519.09      407.53     74.24 o 
   3  -3  10      354.29      404.08     52.49 o 
   4  -3  10      590.77      743.63     68.83 o 
   5  -3  10      264.15      267.63     53.26 o 
   6  -3  10      881.70     1001.89    113.45 o 
 -10  -2  10      183.87      665.70    168.51 o 
  -8  -2  10      734.94      744.12     90.09 o 
  -7  -2  10      206.41      231.01     51.30 o 
  -6  -2  10        9.85       34.62     22.42 o 
  -5  -2  10      226.21      289.30     37.74 o 
  -4  -2  10       30.92       37.12     24.77 o 
  -3  -2  10      751.26      824.31     55.15 o 
  -2  -2  10      602.80      621.89     50.72 o 
  -1  -2  10       70.97       84.47     29.65 o 
   0  -2  10       18.44       21.98     24.85 o 
   1  -2  10      629.92      659.47    111.78 o 
   2  -2  10       30.93       17.36     28.15 o 
   3  -2  10      353.20      392.29     71.74 o 
   4  -2  10     2136.67     2090.30     94.53 o 
   5  -2  10        0.90       17.39     35.46 o 
   6  -2  10      118.71      131.77     45.83 o 
  -6  -1  10      272.78      269.45     53.39 o 
  -5  -1  10     1487.55     1508.25     98.44 o 
  -4  -1  10      724.33      735.06     50.59 o 
  -3  -1  10       48.21       57.74     24.59 o 
  -2  -1  10      455.00      455.07     82.17 o 
  -1  -1  10       27.17       52.54     25.18 o 
   0  -1  10       97.58      107.32     32.12 o 
   1  -1  10     2803.54     2734.54     92.88 o 
   2  -1  10      719.22      826.64     62.57 o 
   3  -1  10       85.41       54.64     37.54 o 
   4  -1  10     1121.21     1093.30     95.52 o 
   5  -1  10       43.64       90.83     38.23 o 
   6  -1  10      305.85      405.51     58.64 o 
 -10   0  10       52.29      185.19     57.56 o 
  -9   0  10      156.67      166.84     50.89 o 
  -8   0  10       26.43       84.26     40.04 o 
  -7   0  10     2346.74     2168.11    111.78 o 
  -6   0  10        1.60        9.18     29.20 o 
  -5   0  10      675.10      649.65     46.87 o 
  -4   0  10      367.64      369.56     61.73 o 
  -3   0  10     1324.79     1323.06     95.10 o 
  -2   0  10      786.29      728.27     78.42 o 
  -1   0  10     1177.74     1159.55     95.93 o 
   0   0  10      113.64      125.97     45.05 o 
   1   0  10     1479.86     1619.20    110.95 o 
   2   0  10     1174.07     1343.08    111.78 o 
   3   0  10       70.41       35.87     45.88 o 
   4   0  10        0.84       -2.50     45.88 o 
   5   0  10      129.44      114.29     59.23 o 
   6   0  10      336.61      412.10     86.76 o 
 -10   1  10      130.71      187.70     55.89 o 
  -9   1  10      728.21      868.41     95.10 o 
  -8   1  10      167.99      271.95     57.56 o 
  -7   1  10      388.23      449.64     65.07 o 
  -6   1  10        6.77       -9.18     31.70 o 
  -5   1  10      198.78      285.30     50.89 o 
  -4   1  10      253.36      273.64     36.52 o 
  -3   1  10      910.04      816.42     72.16 o 
  -2   1  10      304.91      273.29     37.41 o 
  -1   1  10     2891.21     3001.49    142.65 o 
   0   1  10      897.98     1026.91     91.76 o 
   1   1  10      177.22      250.26     58.39 o 
   2   1  10      239.35      231.08     59.23 o 
   3   1  10      182.21      226.91     65.07 o 
   4   1  10      314.28      214.39     69.24 o 
   5   1  10      624.91      736.61    103.44 o 
 -10   2  10      123.67      161.00     59.23 o 
  -9   2  10      952.67      951.83    102.61 o 
  -8   2  10      113.22      150.16     50.89 o 
  -7   2  10     1455.61     1440.68     99.27 o 
  -6   2  10      330.88      287.80     55.89 o 
  -5   2  10        9.51        9.18     36.71 o 
  -4   2  10      979.49      863.41     75.08 o 
  -3   2  10      386.14      364.80     41.51 o 
  -2   2  10      192.42      178.12     34.79 o 
  -1   2  10     1788.44     1576.59    122.21 o 
   0   2  10        3.81        6.50     27.93 o 
   1   2  10       27.44       56.68     45.05 o 
   2   2  10      718.84      653.19     85.09 o 
   3   2  10      956.02      965.18    101.77 o 
   4   2  10      444.38      377.06     79.25 o 
  -9   3  10      297.82      417.94     82.59 o 
  -8   3  10      164.88      168.51     58.39 o 
  -7   3  10       15.55       -3.34     40.88 o 
  -6   3  10      215.62      296.98     60.90 o 
  -5   3  10      336.52      311.99     60.90 o 
  -4   3  10      553.30      509.70     66.74 o 
  -3   3  10     2439.62     2311.60    115.12 o 
  -2   3  10      381.53      310.12     41.43 o 
  -1   3  10      682.22      573.12     53.67 o 
   0   3  10       71.09       33.63     38.37 o 
   1   3  10       84.12       90.67     35.39 o 
   2   3  10     1416.66     1415.42     74.91 o 
   3   3  10     1691.18     1757.73    140.98 o 
   4   3  10        0.21      108.45     55.06 o 
  -9   4  10      123.27      199.38     64.23 o 
  -8   4  10      214.27      251.93     70.91 o 
  -7   4  10       15.37       42.54     49.22 o 
  -6   4  10     1835.51     1902.00    120.13 o 
  -5   4  10      935.18     1030.25     95.10 o 
  -4   4  10       13.22        0.83     39.21 o 
  -3   4  10      704.42      598.13     76.75 o 
  -2   4  10      469.46      503.33     50.10 o 
  -1   4  10       54.14       55.32     31.43 o 
   0   4  10      851.40      850.20     65.99 o 
   1   4  10        3.22      -10.84     27.77 o 
   2   4  10     1299.13     1472.84     80.24 o 
   3   4  10      856.00      757.46     94.27 o 
   4   4  10       12.69       57.56     54.22 o 
  -9   5  10        3.14       35.87     56.73 o 
  -8   5  10     1168.98     1281.35    125.97 o 
  -7   5  10       33.57       60.90     55.89 o 
  -6   5  10     1084.17     1308.88    117.62 o 
  -5   5  10      717.01      647.35     85.09 o 
  -4   5  10       92.15       12.51     45.05 o 
  -3   5  10      534.22      478.00     80.08 o 
  -2   5  10     1508.22     1589.60    188.95 o 
  -1   5  10       23.30       41.79     30.06 o 
   0   5  10     1457.80     1494.58     80.40 o 
   1   5  10      876.91      849.61     69.59 o 
   2   5  10       10.85       55.89     60.90 o 
   3   5  10       15.04       50.05     61.73 o 
   4   5  10      195.17      347.03     82.59 o 
  -8   6  10      429.41      407.09     89.26 o 
  -7   6  10      199.07      186.03     70.07 o 
  -6   6  10       90.22      151.83     63.40 o 
  -5   6  10      105.29       23.36     52.56 o 
  -4   6  10       15.86      -50.05     47.55 o 
  -3   6  10      468.31      358.71     80.08 o 
  -2   6  10     2550.65     2528.21    100.09 o 
  -1   6  10      328.42      339.65     50.23 o 
   0   6  10       96.33      138.14     40.54 o 
   1   6  10        2.56       44.21     69.24 o 
   2   6  10       58.50       64.23     70.91 o 
   3   6  10      569.75      618.15    102.61 o 
  -7   7  10       34.84       71.74     65.90 o 
  -6   7  10        0.06      -65.07     55.06 o 
  -5   7  10      340.11      396.25     84.26 o 
  -4   7  10      390.74      417.94     84.26 o 
  -3   7  10        4.92      -31.70     56.73 o 
  -2   7  10      746.26      694.06    105.11 o 
  -1   7  10      178.15      241.55     57.56 o 
   0   7  10        0.64       16.68     75.91 o 
   1   7  10      833.84      988.54    127.63 o 
   2   7  10      122.91      169.34     81.75 o 
  -5   8  10      263.57      297.81     84.26 o 
  -4   8  10      493.57      645.68    105.11 o 
  -3   8  10      151.89      118.46     75.08 o 
  -2   8  10       44.00       -1.67     72.58 o 
  -1   8  10      152.39      128.47     82.59 o 
   0   8  10       15.18      -66.74     73.41 o 
  -2 -10  11       23.03       64.23     51.72 o 
  -1 -10  11        0.64       23.36     55.89 o 
   0 -10  11       23.06       64.23     53.39 o 
  -4  -9  11        0.12       25.86     53.39 o 
  -3  -9  11       36.07       70.07     60.06 o 
  -2  -9  11       10.39       14.18     53.39 o 
  -1  -9  11      442.21      396.61     57.80 o 
   0  -9  11       68.19       58.81     38.34 o 
   1  -9  11      541.56      678.21    102.61 o 
   2  -9  11       63.24      156.00     62.57 o 
  -6  -8  11       49.89       51.72     56.73 o 
  -5  -8  11        6.99       60.06     56.73 o 
  -4  -8  11       66.92       13.35     40.88 o 
  -3  -8  11      376.00      303.65     70.91 o 
  -2  -8  11        7.58       47.25     34.47 o 
  -1  -8  11      516.50      555.69     83.84 o 
   0  -8  11       92.85      110.95     38.67 o 
   1  -8  11      249.12      256.18     51.49 o 
   2  -8  11       30.79       40.88     52.56 o 
   3  -8  11       45.18       19.19     50.05 o 
   4  -8  11      643.58      766.64    116.79 o 
  -7  -7  11        0.35       15.85     51.72 o 
  -6  -7  11      108.29       71.74     52.56 o 
  -5  -7  11       94.76      140.15     62.57 o 
  -4  -7  11      120.74      174.35     60.90 o 
  -3  -7  11      524.79      608.57     64.65 o 
  -2  -7  11       57.79       78.27     34.27 o 
  -1  -7  11       12.99       37.80     33.48 o 
   0  -7  11       36.06       75.17     59.65 o 
   1  -7  11      296.60      322.09     53.08 o 
   2  -7  11      273.15      274.63     51.82 o 
   3  -7  11      731.33      684.06     74.03 o 
   4  -7  11      235.37      300.32     75.91 o 
  -8  -6  11        0.05       -3.34     48.38 o 
  -7  -6  11        4.00       80.92     50.05 o 
  -6  -6  11      148.01      116.79     54.22 o 
  -5  -6  11      444.54      572.27     90.09 o 
  -4  -6  11       31.87       39.83     31.71 o 
  -3  -6  11      280.96      271.52     45.41 o 
  -2  -6  11       18.01       -7.69     28.01 o 
  -1  -6  11       16.67        8.61     76.33 o 
   0  -6  11      614.26      608.62     62.13 o 
   1  -6  11     1005.81      975.80     76.39 o 
   2  -6  11      316.73      372.70     57.58 o 
   3  -6  11      743.60      868.30     78.83 o 
   4  -6  11        7.90       52.75     43.38 o 
   5  -6  11       11.30       50.05     56.73 o 
  -8  -5  11       69.53      135.98     60.06 o 
  -7  -5  11       37.47      105.94     52.56 o 
  -6  -5  11       60.45       97.60     50.05 o 
  -5  -5  11      175.67      245.21     42.16 o 
  -4  -5  11       30.78       33.28     30.01 o 
  -3  -5  11        6.53        5.84     28.90 o 
  -2  -5  11       83.34       90.44     33.32 o 
  -1  -5  11       46.06       46.00     32.11 o 
   0  -5  11      259.40      223.58     98.02 o 
   1  -5  11     1097.54     1134.75     77.37 o 
   2  -5  11       64.45       53.07     37.37 o 
   3  -5  11        2.11       -7.10     34.47 o 
   4  -5  11       65.40       83.26     39.68 o 
   5  -5  11      107.87       68.41     59.23 o 
  -9  -4  11      115.04      141.82     62.57 o 
  -8  -4  11      348.68      447.97     80.92 o 
  -7  -4  11       44.65      150.99     53.39 o 
  -6  -4  11        4.90       22.52     40.04 o 
  -5  -4  11       51.56       51.13     30.01 o 
  -4  -4  11        3.63      -14.50     25.06 o 
  -3  -4  11       28.73       29.11     27.12 o 
  -2  -4  11      944.46     1114.23     69.61 o 
  -1  -4  11      186.23      257.23     42.69 o 
   0  -4  11     1444.35     1526.43    115.96 o 
   1  -4  11      308.75      374.03     67.15 o 
   2  -4  11      307.76      330.35     50.23 o 
   3  -4  11      453.71      471.90     60.36 o 
   4  -4  11      922.55      864.68     77.84 o 
   5  -4  11        3.06       38.54     38.36 o 
  -9  -3  11       56.81       23.36     49.22 o 
  -8  -3  11      229.64      249.43     65.90 o 
  -7  -3  11       21.24       39.21     44.21 o 
  -6  -3  11        0.11       14.22     27.06 o 
  -5  -3  11       22.42       13.72     36.71 o 
  -4  -3  11      321.46      281.53     40.99 o 
  -3  -3  11      856.95      961.19     63.70 o 
  -2  -3  11      523.79      563.45     65.07 o 
  -1  -3  11      149.84      123.94     33.62 o 
   0  -3  11       53.97       83.74     32.67 o 
   1  -3  11       28.24       34.62     29.57 o 
   2  -3  11        3.47      -10.72     37.96 o 
   3  -3  11       36.88       46.74     34.46 o 
   4  -3  11     1021.69     1043.80    119.71 o 
   5  -3  11       76.24       99.69     42.28 o 
   6  -3  11      115.40      137.11     50.13 o 
  -7  -2  11        6.38       45.88     39.21 o 
  -6  -2  11        0.71        0.00     31.70 o 
  -5  -2  11      462.35      623.99     77.58 o 
  -4  -2  11       63.94       73.14     25.53 o 
  -3  -2  11      890.57      852.60     59.26 o 
  -2  -2  11       97.89      148.01     44.21 o 
  -1  -2  11      141.95       80.85     30.93 o 
   0  -2  11       85.07      124.20     34.05 o 
   1  -2  11     2585.76     2503.29     96.39 o 
   2  -2  11     1952.35     1888.22     85.83 o 
   3  -2  11      103.55      104.33     38.81 o 
   4  -2  11      715.52      695.66    120.13 o 
   5  -2  11       51.25       78.42     43.11 o 
   6  -2  11        2.58       12.52     40.84 o 
  -8  -1  11      908.36     1067.79     98.44 o 
  -7  -1  11      488.52      465.49     70.07 o 
  -6  -1  11      106.53      121.79     43.38 o 
  -5  -1  11     1099.99     1117.01     90.09 o 
  -4  -1  11       15.86       21.69     35.87 o 
  -3  -1  11      107.11      134.31     48.38 o 
  -2  -1  11       34.69       45.88     40.88 o 
  -1  -1  11      322.11      333.68     64.23 o 
   0  -1  11      152.45      236.92     60.90 o 
   1  -1  11      150.81      183.53     56.73 o 
   2  -1  11     3811.76     3221.72    164.34 o 
   3  -1  11       47.32        5.84     51.72 o 
   4  -1  11       92.85       89.26     59.23 o 
   5  -1  11       75.90       11.68     56.73 o 
  -6   0  11      646.14      704.91     80.92 o 
  -5   0  11      144.98       90.93     42.54 o 
  -4   0  11       46.22       55.89     36.71 o 
  -3   0  11     1758.90     1723.48    111.78 o 
  -2   0  11        0.12       23.36     35.04 o 
  -1   0  11     1196.99     1125.35     90.93 o 
   0   0  11      738.17      759.97     88.43 o 
   1   0  11      244.93      145.15     54.22 o 
   2   0  11      647.37      653.19     92.60 o 
   3   0  11        8.90       43.38     52.56 o 
   4   0  11      116.11      181.02     71.74 o 
   5   0  11     1080.45     1174.57    128.47 o 
  -9   1  11     1053.63     1076.97    105.11 o 
  -8   1  11        5.76       55.06     41.71 o 
  -5   1  11       10.76      -14.18     30.87 o 
  -4   1  11       44.98       66.74     40.04 o 
  -3   1  11     3540.24     3328.50    154.33 o 
  -2   1  11        8.14       51.72     38.37 o 
  -1   1  11      684.50      644.84     80.92 o 
   0   1  11      264.92      212.72     59.23 o 
   1   1  11       82.23      140.98     52.56 o 
   2   1  11      276.80      322.01     71.74 o 
   3   1  11      859.89      744.95     99.27 o 
   4   1  11      189.89      231.08     74.24 o 
   5   1  11      920.79     1000.22    124.30 o 
  -9   2  11     1062.83     1069.46    108.45 o 
  -8   2  11      338.06      394.58     72.58 o 
  -7   2  11        3.96       38.37     43.38 o 
  -6   2  11      280.73      189.37     55.06 o 
  -5   2  11      728.86      836.71     80.08 o 
  -4   2  11       31.44       88.84     28.57 o 
  -3   2  11     2340.95     2256.54    126.80 o 
  -2   2  11      432.08      359.54     63.40 o 
  -1   2  11        1.72       39.21     38.37 o 
   0   2  11      253.34      309.49     65.90 o 
   1   2  11      248.96      271.95     65.07 o 
   2   2  11      400.48      417.94     75.91 o 
   3   2  11     1841.89     1606.69    125.97 o 
   4   2  11       18.15      107.61     66.74 o 
  -9   3  11      272.27      210.22     68.41 o 
  -8   3  11        1.11       14.18     46.72 o 
  -7   3  11       47.11       72.58     52.56 o 
  -6   3  11      418.51      418.77     72.58 o 
  -5   3  11     1923.56     1851.11    112.62 o 
  -4   3  11        6.61       42.19     22.53 o 
  -3   3  11      402.60      416.27     48.60 o 
  -2   3  11       75.03       51.56     50.05 o 
  -1   3  11      402.95      387.52     50.43 o 
   0   3  11     1859.03     1491.57    110.95 o 
   1   3  11      384.55      348.70     70.91 o 
   2   3  11      110.32       57.56     50.05 o 
   3   3  11      568.63      576.44     95.10 o 
  -8   4  11      405.57      417.94     84.26 o 
  -7   4  11      628.71      637.34     91.76 o 
  -6   4  11       51.24       31.70     50.05 o 
  -5   4  11      187.47      255.27     65.07 o 
  -4   4  11        1.62       -8.34     42.54 o 
  -3   4  11       30.10       72.45     36.71 o 
  -2   4  11     1432.26     1412.32     76.51 o 
  -1   4  11      451.08      553.27     71.32 o 
   0   4  11     1274.15     1356.98     79.65 o 
   1   4  11      531.63      619.85     63.67 o 
   2   4  11        2.73       45.88     50.89 o 
  -8   5  11      512.61      538.07     98.44 o 
  -7   5  11      662.62      737.44    102.61 o 
  -6   5  11       32.72       36.71     51.72 o 
  -5   5  11       15.83      -12.51     50.89 o 
  -4   5  11        4.41      -50.05     45.88 o 
  -3   5  11      226.61      227.04     39.82 o 
  -2   5  11     1469.03     1421.15     78.72 o 
  -1   5  11      861.50      801.71     91.76 o 
   0   5  11       85.70      128.40     43.09 o 
   1   5  11      187.92      206.26     73.83 o 
   2   5  11       13.50      -60.90     60.06 o 
  -7   6  11        0.41      -67.57     55.06 o 
  -6   6  11        0.07       -9.18     55.89 o 
  -5   6  11      547.36      618.15     95.10 o 
  -4   6  11      604.60      630.66     96.77 o 
  -3   6  11      127.00       53.39     60.90 o 
  -2   6  11      908.68      920.13    110.95 o 
  -1   6  11      354.45      331.52     52.75 o 
   0   6  11        1.22       20.17     57.56 o 
   1   6  11       61.95      117.62     76.75 o 
  -5   7  11       38.04        0.83     62.57 o 
  -4   7  11      694.63      681.55    104.28 o 
  -3   7  11      925.87      733.27    108.45 o 
  -2   7  11        9.13       77.39    120.54 o 
  -1   7  11        0.26       38.34     86.76 o 
   0   7  11       11.00        7.51     75.08 o 
  -3  -9  12      392.37      306.16     80.08 o 
  -2  -9  12      172.43      186.86     68.41 o 
  -1  -9  12       14.59       73.40     41.18 o 
   0  -9  12      198.15      217.04     52.20 o 
  -5  -8  12      144.00       87.59     56.73 o 
  -4  -8  12        8.83      116.79     63.40 o 
  -3  -8  12      126.83      171.01     66.74 o 
  -2  -8  12       42.27       48.81     38.88 o 
  -1  -8  12       14.60       34.02     37.88 o 
   0  -8  12        2.06        6.90     37.43 o 
   1  -8  12       39.70       43.14     37.18 o 
   2  -8  12       67.51       82.19     61.73 o 
  -6  -7  12       24.11       15.85     52.56 o 
  -5  -7  12      246.10      417.94     86.76 o 
  -4  -7  12       27.15      124.30     56.73 o 
  -3  -7  12       51.24       44.09     35.97 o 
  -2  -7  12       17.88      -10.98     40.46 o 
  -1  -7  12       21.10       21.13     35.28 o 
   0  -7  12      294.10      296.81     53.44 o 
   1  -7  12      505.01      467.82     63.41 o 
   2  -7  12        0.97       63.40     40.11 o 
   3  -7  12      662.97      701.26     78.94 o 
  -7  -6  12       98.07      140.98     61.73 o 
  -6  -6  12       26.96       55.89     50.89 o 
  -5  -6  12       20.26       41.71     50.05 o 
  -4  -6  12       81.27       86.13     38.33 o 
  -3  -6  12        0.69       18.24     32.89 o 
  -2  -6  12      158.53      115.62     39.20 o 
  -1  -6  12       56.92      110.49     39.40 o 
   0  -6  12      372.49      461.27     90.51 o 
   1  -6  12     1417.10     1474.88     88.25 o 
   2  -6  12      270.42      253.37     52.51 o 
   3  -6  12      115.58      161.69     50.43 o 
   4  -6  12        2.21       23.68     45.88 o 
  -7  -5  12      110.33      186.03     63.40 o 
  -6  -5  12        1.24       75.91     49.22 o 
  -5  -5  12      353.37      353.40     51.66 o 
  -4  -5  12       67.67       50.15     33.91 o 
  -3  -5  12        1.84      -43.25     28.83 o 
  -2  -5  12      917.53     1056.09     75.80 o 
  -1  -5  12      661.92      687.91     66.95 o 
   0  -5  12      586.42      620.61     86.76 o 
   1  -5  12      937.08      880.88     84.67 o 
   2  -5  12      204.60      248.25     60.90 o 
   3  -5  12      140.21      155.21     46.67 o 
   4  -5  12      642.74      783.62     79.34 o 
  -8  -4  12      111.51      208.55     69.24 o 
  -7  -4  12        1.01       13.35     46.72 o 
  -6  -4  12       49.50       35.54     39.21 o 
  -5  -4  12      502.25      504.43     57.14 o 
  -4  -4  12      401.84      374.83     51.49 o 
  -3  -4  12      312.46      309.32     49.64 o 
  -2  -4  12      269.72      328.44     75.08 o 
  -1  -4  12     2549.46     2537.24    106.36 o 
   0  -4  12      407.14      381.01     73.41 o 
   1  -4  12       87.57       76.87     37.54 o 
   2  -4  12      300.88      358.19     56.04 o 
   3  -4  12       33.17       43.40     38.96 o 
   4  -4  12      763.52      757.42     77.37 o 
  -6  -3  12      497.89      494.69     77.58 o 
  -5  -3  12       61.21       28.36     42.54 o 
  -4  -3  12     2167.07     1893.66    121.79 o 
  -3  -3  12      773.72      778.32     91.76 o 
  -2  -3  12       26.67       68.32     29.05 o 
  -1  -3  12      204.10      298.26     53.81 o 
   0  -3  12      271.04      236.85     44.65 o 
   1  -3  12      206.37      239.19     45.37 o 
   2  -3  12     1259.70     1338.47     83.26 o 
   3  -3  12      191.98      266.73     60.90 o 
   4  -3  12       69.34       75.13     42.16 o 
  -7  -2  12       22.59      102.61     49.22 o 
  -6  -2  12      543.78      525.55     77.58 o 
  -5  -2  12     1188.51      991.04     97.60 o 
  -4  -2  12     1534.95     1683.44    114.29 o 
  -3  -2  12       34.70       45.05     41.71 o 
  -2  -2  12        8.32      -30.03     40.04 o 
  -1  -2  12     1238.56     1021.07    104.28 o 
   0  -2  12      228.49      241.09     66.74 o 
   1  -2  12      114.29       74.24     50.05 o 
   2  -2  12     1151.15     1202.93    121.79 o 
   3  -2  12      157.89      145.15     65.90 o 
   4  -2  12        0.21      -64.23     55.89 o 
  -8  -1  12      169.85      256.10     57.56 o 
  -7  -1  12        1.52       36.71     41.71 o 
  -6  -1  12      333.85      323.67     63.40 o 
  -5  -1  12      943.96      777.48     87.59 o 
  -4  -1  12      220.30      242.76     59.23 o 
  -3  -1  12      873.50     1132.02    104.28 o 
  -2  -1  12      123.18      144.32     53.39 o 
  -1  -1  12     1124.38     1115.34    109.28 o 
   0  -1  12      688.64      774.98     96.77 o 
   1  -1  12        2.54       15.02     43.38 o 
   2  -1  12      667.16      545.57     95.10 o 
   3  -1  12        8.00      -15.02     55.06 o 
   4  -1  12        2.51       65.07     61.73 o 
  -8   0  12      133.79      316.17     61.73 o 
  -7   0  12        6.27       45.05     37.54 o 
  -6   0  12       61.98      145.15     47.55 o 
  -5   0  12       28.31       20.02     39.21 o 
  -4   0  12       39.89       41.71     40.04 o 
  -3   0  12     2670.14     2738.71    148.49 o 
  -2   0  12      203.78      201.04     61.73 o 
  -1   0  12      412.10      418.77     72.58 o 
   0   0  12      265.52      277.79     67.57 o 
   1   0  12        0.09       60.90     49.22 o 
   2   0  12        4.95      -56.31     37.54 o 
   3   0  12      292.30      261.94     80.92 o 
   4   0  12        8.93       59.23     61.73 o 
  -6   1  12       58.28       69.24     40.04 o 
  -5   1  12     1062.06      986.87     96.77 o 
  -4   1  12       64.25      110.95     45.88 o 
  -3   1  12     4092.56     3745.60    172.68 o 
  -2   1  12     2191.83     2202.31    134.31 o 
  -1   1  12        3.44      -12.51     34.20 o 
   0   1  12      366.87      352.04     73.41 o 
   1   1  12      700.24      550.58     87.59 o 
   2   1  12        2.19      -24.19     43.38 o 
   3   1  12      833.17      825.87    112.62 o 
   4   1  12       91.28      101.77     65.90 o 
  -5   2  12     1243.81     1022.74     98.44 o 
  -4   2  12      423.93      341.19     65.90 o 
  -3   2  12      716.17      703.24     86.76 o 
  -2   2  12      447.17      407.09     71.74 o 
  -1   2  12       66.36       65.90     44.21 o 
   0   2  12     1520.90     1445.69    115.96 o 
   1   2  12     1143.80     1324.73    124.30 o 
   2   2  12       36.68      -36.71     47.55 o 
   3   2  12      319.26      230.24     75.08 o 
  -8   3  12      303.95      396.25     81.75 o 
  -7   3  12     1109.29      993.54    104.28 o 
  -5   3  12      196.94      233.58     56.73 o 
  -4   3  12       90.49      100.94     39.21 o 
  -3   3  12      110.26      110.12     43.38 o 
  -2   3  12      788.15      753.29     93.43 o 
  -1   3  12      459.31      447.14     80.92 o 
   0   3  12      347.26      322.84     68.41 o 
   1   3  12      376.40      337.86     75.91 o 
   2   3  12       66.90       48.38     51.72 o 
   3   3  12       55.01       14.18     60.90 o 
  -7   4  12     1391.28     1401.47    125.97 o 
  -6   4  12      326.47      342.03     75.08 o 
  -5   4  12        2.22      -45.05     45.88 o 
  -4   4  12      148.39      180.94     85.51 o 
  -3   4  12       88.94      100.47     35.33 o 
  -2   4  12      598.82      621.49     88.43 o 
  -1   4  12      317.19      274.46     68.41 o 
   0   4  12       11.55       74.24     50.89 o 
   1   4  12      114.41       78.42     55.89 o 
   2   4  12       19.21       38.37     55.06 o 
  -6   5  12       30.86       20.02     55.06 o 
  -5   5  12      121.44      115.12     65.07 o 
  -4   5  12      759.02      704.25     64.17 o 
  -3   5  12      269.09      281.32     94.27 o 
  -2   5  12       41.85       59.15     67.57 o 
  -1   5  12      121.14      130.87     48.38 o 
   0   5  12        4.80       31.70     49.22 o 
   1   5  12        5.55       11.68     52.56 o 
  -5   6  12        7.35      -66.74     58.39 o 
  -4   6  12      314.47      293.64     80.92 o 
  -3   6  12      124.21      182.22     88.01 o 
  -2   6  12        7.76       86.36     38.25 o 
  -1   6  12       45.44       41.99     45.46 o 
  -2  -8  13       70.26      138.76     45.10 o 
  -1  -8  13       11.13       11.03     40.40 o 
  -4  -7  13      157.53      197.71     67.57 o 
  -3  -7  13        7.13      -35.04     49.22 o 
  -2  -7  13       49.49       38.21    104.28 o 
  -1  -7  13        5.44      -19.33     72.16 o 
   0  -7  13       11.76       40.54     55.47 o 
   1  -7  13      326.54      351.97     60.75 o 
  -5  -6  13       83.75      263.61     74.24 o 
  -4  -6  13       26.62       -2.26     33.32 o 
  -3  -6  13      224.14      204.50     47.77 o 
  -2  -6  13     1065.29     1097.77     83.17 o 
  -1  -6  13       99.05      149.88     47.97 o 
   0  -6  13      299.65      236.13     51.31 o 
   1  -6  13      218.52      219.34     51.87 o 
   2  -6  13      140.58      225.78     54.22 o 
  -6  -5  13      176.69      197.71     65.90 o 
  -5  -5  13      132.71      172.60     44.78 o 
  -4  -5  13      556.31      573.62     63.98 o 
  -3  -5  13       49.77       46.60     55.06 o 
  -2  -5  13      299.10      345.60     55.58 o 
  -1  -5  13      496.93      521.58     64.29 o 
   0  -5  13      223.70      184.76     49.38 o 
   1  -5  13      108.28      102.25     42.10 o 
   2  -5  13       24.60       53.22     40.29 o 
   3  -5  13       12.46       33.83     39.86 o 
  -6  -4  13       30.66       15.02     48.38 o 
  -5  -4  13      257.94      212.72     67.57 o 
  -4  -4  13     1064.34     1121.18    110.12 o 
  -3  -4  13      667.87      590.62     87.59 o 
  -2  -4  13        3.68        5.01     50.89 o 
  -1  -4  13        6.72        0.00     50.05 o 
   0  -4  13       11.95       20.02     52.56 o 
   1  -4  13        1.29       38.37     58.39 o 
   2  -4  13      885.38      889.27    117.62 o 
   3  -4  13      186.57      176.85     73.41 o 
  -6  -3  13      428.54      442.13     79.25 o 
  -5  -3  13      186.63      174.35     59.23 o 
  -4  -3  13      618.10      669.04     92.60 o 
  -3  -3  13      359.15      297.81     73.41 o 
  -2  -3  13        5.57      -33.37     45.88 o 
  -1  -3  13      187.34      212.72     70.91 o 
   0  -3  13      912.87      872.58    112.62 o 
   1  -3  13       16.56       30.03     51.72 o 
   2  -3  13      787.57      945.99    119.29 o 
   3  -3  13      277.15      281.96     80.92 o 
  -7  -2  13        6.38       72.58     49.22 o 
  -6  -2  13     1237.59     1122.85    110.12 o 
  -5  -2  13      415.72      437.96     77.58 o 
  -4  -2  13      205.52      328.68     70.07 o 
  -3  -2  13       80.33      151.83     58.39 o 
  -2  -2  13      382.22      407.09     81.75 o 
  -1  -2  13      264.12      260.27     72.58 o 
   0  -2  13     1713.54     1771.03    134.31 o 
   1  -2  13      128.07      176.02     63.40 o 
   2  -2  13       97.98        2.50     55.89 o 
   3  -2  13       20.03      -41.71     50.05 o 
  -8  -1  13      755.18      890.94    103.44 o 
  -7  -1  13      336.72      415.44     76.75 o 
  -6  -1  13      286.91      265.28     61.73 o 
  -5  -1  13       34.67       87.59     52.56 o 
  -4  -1  13        3.25       -8.34     40.04 o 
  -3  -1  13      639.72      688.22     93.43 o 
  -2  -1  13     1087.68     1133.69    114.29 o 
  -1  -1  13       26.57       14.18     47.55 o 
   0  -1  13      335.88      277.79     71.74 o 
   1  -1  13        0.34       39.21     50.05 o 
   2  -1  13        7.37      -15.85     50.89 o 
   3  -1  13      303.53      222.73     77.58 o 
  -8   0  13       71.90      186.03     57.56 o 
  -7   0  13        4.31       50.89     42.54 o 
  -6   0  13       45.58       80.08     46.72 o 
  -5   0  13      409.48      393.75     71.74 o 
  -4   0  13      446.89      574.77     86.76 o 
  -3   0  13      512.75      556.42     85.09 o 
  -2   0  13     1323.78     1015.23    110.12 o 
  -1   0  13        1.03       20.02     43.38 o 
   0   0  13        0.13      -10.01     40.04 o 
   1   0  13      659.59      788.33    108.45 o 
   2   0  13      121.22      175.18     69.24 o 
   3   0  13      349.89      347.87     92.60 o 
  -7   1  13      205.25      229.41     56.73 o 
  -6   1  13        0.30       71.74     43.38 o 
  -5   1  13      483.33      422.94     73.41 o 
  -4   1  13      803.37      638.17     90.09 o 
  -3   1  13        4.00        5.01     45.88 o 
  -2   1  13      211.71      194.37     57.56 o 
  -1   1  13        4.87        0.83     35.87 o 
   0   1  13       68.07       45.05     55.06 o 
   1   1  13     1024.30      945.99    113.45 o 
   2   1  13      116.38       36.71     63.40 o 
  -7   2  13      222.88      345.36     66.74 o 
  -6   2  13      438.30      458.82     76.75 o 
  -5   2  13       37.64       85.92     43.38 o 
  -4   2  13      257.02      235.25     65.07 o 
  -3   2  13      123.20      162.67     55.06 o 
  -2   2  13       62.73      192.70     59.23 o 
  -1   2  13      448.91      434.62     80.08 o 
   0   2  13       21.98       41.71     52.56 o 
   1   2  13      460.04      406.26     87.59 o 
   2   2  13      320.88      201.88     79.25 o 
  -6   3  13      789.14      796.67     93.43 o 
  -5   3  13       66.83      176.85     52.56 o 
  -4   3  13       82.99       65.90     39.21 o 
  -3   3  13      254.77      256.94     58.39 o 
  -2   3  13      148.69      216.06     61.73 o 
  -1   3  13      831.51      847.56    106.78 o 
   0   3  13       13.56        2.50     50.89 o 
   1   3  13        6.21      123.46     62.57 o 
  -5   4  13       32.68      182.69     47.55 o 
  -4   4  13      844.41      844.22     99.27 o 
  -3   4  13      694.27      605.64     88.43 o 
  -2   4  13        0.50       39.21     42.54 o 
  -1   4  13      143.61      138.48     58.39 o 
   0   4  13       44.45       62.57     54.22 o 
  -4   5  13      106.18      210.22     50.89 o 
  -3   5  13      675.21      591.45     85.09 o 
  -2   5  13       15.59       93.43     49.22 o 
  -3  -6  14      634.31      675.87     75.71 o 
  -2  -6  14        0.53       65.81     41.24 o 
  -1  -6  14      463.30      595.60    112.62 o 
  -5  -5  14      226.44      187.70     66.74 o 
  -4  -5  14       99.66       -4.17     48.38 o 
  -3  -5  14      322.53      393.75     86.76 o 
  -2  -5  14      136.28      135.14     67.57 o 
  -1  -5  14      120.74      110.95     65.07 o 
   0  -5  14       11.38      -47.55     54.22 o 
   1  -5  14       31.23      100.94     67.57 o 
  -5  -4  14      157.84      119.29     63.40 o 
  -4  -4  14       51.62      138.48     60.90 o 
  -3  -4  14      244.95      260.27     72.58 o 
  -2  -4  14        5.79      -65.07     47.55 o 
  -1  -4  14        7.79      -73.41     50.05 o 
   0  -4  14      426.97      402.92     95.10 o 
   1  -4  14       50.92      -60.06     58.39 o 
  -6  -3  14      378.63      371.22     79.25 o 
  -5  -3  14      495.11      440.46     83.42 o 
  -4  -3  14        3.79      -65.07     43.38 o 
  -3  -3  14        1.48      -62.57     44.21 o 
  -2  -3  14      277.48      255.27     74.24 o 
  -1  -3  14       11.86      -28.36     45.88 o 
   0  -3  14     1590.61     1426.50    139.31 o 
   1  -3  14      296.46      398.75     93.43 o 
  -6  -2  14       39.45       67.57     55.89 o 
  -5  -2  14       16.38       20.02     45.05 o 
  -4  -2  14        0.27      -63.82     42.54 o 
  -3  -2  14      208.12      250.26     75.91 o 
  -2  -2  14      610.77      573.94     95.93 o 
  -1  -2  14       35.35        1.67     54.22 o 
   0  -2  14      571.61      496.35     95.10 o 
   1  -2  14      150.16      213.56     74.24 o 
  -6  -1  14        1.05       65.90     52.56 o 
  -5  -1  14      955.48      842.55    101.77 o 
  -4  -1  14     1248.44     1111.17    115.12 o 
  -3  -1  14       25.27       45.88     48.38 o 
  -2  -1  14      210.18      197.71     69.24 o 
  -1  -1  14       29.13       80.92     55.89 o 
   0  -1  14      100.08      181.86     64.23 o 
   1  -1  14        6.25       19.19     58.39 o 
  -6   0  14       16.43       37.54     47.55 o 
  -5   0  14      639.98      666.53     95.10 o 
  -4   0  14     1082.84     1008.56    110.95 o 
  -3   0  14      263.08      281.13     73.41 o 
  -2   0  14        3.98      -15.02     45.05 o 
  -1   0  14        0.57       53.39     49.22 o 
   0   0  14       77.22      116.79     57.56 o 
   1   0  14      284.11      381.23     90.09 o 
  -6   1  14      366.51      379.57     72.58 o 
  -5   1  14       78.00      114.29     53.39 o 
  -4   1  14       81.60      138.48     61.73 o 
  -3   1  14       99.84       30.03     45.05 o 
  -2   1  14        1.90       20.86     42.54 o 
  -1   1  14      129.32      171.01     61.73 o 
   0   1  14      456.13      552.25     97.60 o 
  -5   2  14       49.25       69.24     50.89 o 
  -4   2  14       37.61       34.20     46.72 o 
  -3   2  14        3.95       -5.01     42.54 o 
  -2   2  14       17.10       38.37     51.72 o 
  -1   2  14      541.83      592.29     98.44 o 
   0   2  14      829.02      988.54    120.96 o 
  -4   3  14        1.78       41.71     44.21 o 
  -3   3  14      424.02      304.49     71.74 o 
  -2   3  14       93.19       47.55     55.89 o 
  -2  -3  15      192.33      171.85     74.24 o 
  -3  -2  15       28.58       13.35     50.89 o 
  -2  -2  15       91.83      115.96     63.40 o 
  -3  -1  15       84.89       14.18     48.38 o 
  -2  -1  15        1.30      -31.70     54.22 o 
                                                 
